# Supplementary material for: The association of adult height with the risk of cardiovascular disease and cancer in the population of Sardinia
Source: PLoS One. 2018 Apr 20;13(4):e0190888. doi: 10.1371/journal.pone.0190888 (PMC5909893; doi:10.1371/journal.pone.0190888)
Supplement: S1 File — (XLSX) [file pone.0190888.s003.xlsx]

## Sheet: G6PD_PlosONE
NO	CRYPTONYM	HEIGHT	STATERT	SMOKE	SEX	YEAR	YEARCAT	PERIOD	MARITAL	SES	CVD	BMICAT	CHOL	HYP	DIABCAT	ALLK	KBREAST	KPROST	KCOLON
1	Abb********	166.312	2	0	2	1946	3	2004	2	0	1	0	0	0	0	0	0	0	0
2	Abb********	159	2	0	1	1944	3	2006	2	1	0	1	0	1	0	0	0	0	0
3	Abe********	159.194	3	0	1	1963	5	2002	1	1	0	0	0	0	0	0	0	0	0
4	Abe********	159	2	1	1	1959	4	2006	2	0	0	0	0	0	0	1	1	0	0
5	Abi********	159.194	3	0	1	1963	5	2003	1	1	0	0	0	0	0	0	0	0	0
6	Abo********	171.218	3	0	2	1976	6	2004	1	0	0	0	0	0	0	0	0	0	0
7	Abo********	160.981	3	0	1	1982	7	2004	1	0	0	0	0	0	0	0	0	0	0
8	Abo********	164.147	1	1	2	1925	1	2005	2	0	0	0	0	0	0	1	0	0	0
9	Abr********	166.312	2	1	2	1943	3	2006	3	1	0	0	0	0	0	0	0	0	0
10	Aca********	169	2	0	2	1936	2	2010	2	1	0	0	0	1	1	1	0	0	0
11	Aca********	149	1	0	1	1950	4	2010	1	1	0	0	0	0	0	1	1	0	0
12	Acc********	157	2	0	1	1991	7	2008	1	1	0	0	0	0	0	0	0	0	0
13	Acc********	156.593	2	0	1	1937	2	2006	2	0	0	0	0	1	1	0	0	0	0
14	Acc********	157.526	2	1	1	1954	4	2004	1	0	0	0	0	0	0	0	0	0	0
15	Acc********	168.155	2	1	2	1953	4	2005	2	1	0	0	0	0	0	0	0	0	0
16	Acc********	157	2	0	1	1937	2	2006	2	1	0	0	0	0	0	0	0	0	0
17	Acc********	157	2	0	1	1935	2	2009	2	1	0	1	0	1	1	1	0	0	1
18	Acc********	154	1	0	1	1960	5	2009	2	1	0	0	0	0	0	1	1	0	0
19	Acc********	164.147	1	0	2	1923	1	2003	2	0	0	0	0	0	0	0	0	0	0
20	Acc********	156.593	2	0	1	1931	2	2004	1	1	1	0	0	1	0	0	0	0	0
21	Acc********	156.593	2	0	1	1938	2	2002	2	0	0	0	0	0	0	0	0	0	0
22	Ach********	159	2	1	1	1950	4	2006	2	0	0	0	0	0	0	0	0	0	0
23	Ach********	166.312	2	0	2	1947	3	2011	1	0	0	0	0	1	0	0	0	0	0
24	Ach********	154	1	0	1	1933	2	2008	2	0	0	1	0	0	0	0	0	0	0
25	Ach********	162	3	0	1	1962	5	2007	2	0	0	0	0	0	0	0	0	0	0
27	Ach********	148	1	0	1	1942	3	2006	2	0	1	0	0	1	0	0	0	0	0
28	Ach********	173	3	0	2	1955	4	2010	2	1	0	0	0	1	0	0	0	0	0
29	Ach********	159.194	3	1	1	1968	5	2002	2	0	0	0	0	0	0	0	0	0	0
30	Ada********	171	3	1	2	1956	4	2007	2	0	0	0	0	1	0	0	0	0	0
32	Ada********	171	3	1	2	1983	7	2012	1	0	0	0	0	0	0	0	0	0	0
33	Ada********	166	2	1	2	1950	4	2015	2	0	0	0	0	1	0	0	0	0	0
34	Add********	160.157	3	0	1	1976	6	2005	2	0	0	0	0	0	0	0	0	0	0
35	Add********	154.69	1	0	1	1929	1	2003	1	0	0	0	0	1	0	0	0	0	0
36	Add********	157.526	2	0	1	1952	4	2002	2	0	0	0	0	0	0	0	0	0	0
37	Add********	157.526	2	0	1	1950	4	2002	2	1	0	0	0	0	0	0	0	0	0
38	Add********	154	1	1	1	1941	3	2006	2	0	0	0	0	0	0	0	0	0	0
39	Add********	156.593	2	0	1	1930	2	2002	2	0	0	0	0	1	0	0	0	0	0
40	Add********	172	3	0	2	1946	3	2010	2	1	1	1	0	1	0	1	0	0	0
41	Add********	158	2	0	1	1943	3	2010	2	0	0	0	0	1	0	0	0	0	0
43	Add********	154.69	1	0	1	1926	1	2003	1	1	0	0	0	1	1	0	0	0	0
44	Add********	155	1	0	1	1952	4	2014	2	0	0	1	1	0	0	0	0	0	0
45	Add********	165	1	0	2	1967	5	2007	1	0	0	0	0	0	0	0	0	0	0
46	Add********	168	2	1	2	1964	5	2007	2	1	0	0	0	0	0	0	0	0	0
47	Add********	159.194	3	0	1	1965	5	2004	2	0	0	0	0	0	0	0	0	0	0
48	Add********	170	2	0	2	1959	4	2010	2	0	0	0	0	0	0	0	0	0	0
49	Add********	155	1	1	1	1941	3	2011	2	1	0	0	0	1	0	0	0	0	0
50	Add********	160	1	0	2	1940	3	2016	2	1	0	0	1	0	0	0	0	0	0
51	Add********	164.147	1	0	2	1927	1	2003	2	1	0	0	0	0	0	0	0	0	0
52	Add********	171.218	3	0	2	1972	6	2002	1	0	0	0	0	0	0	0	0	0	0
53	Add********	156.588	1	0	1	1946	3	2005	2	1	0	0	1	1	0	0	0	0	0
54	Add********	165.031	1	1	2	1932	2	2005	2	0	0	0	1	1	0	0	0	0	0
55	Add********	157.526	2	0	1	1956	4	2002	2	0	0	0	0	0	0	0	0	0	0
56	Add********	160.157	3	0	1	1978	6	2014	1	1	0	0	0	0	0	0	0	0	0
57	Add********	156.593	2	0	1	1935	2	2008	3	0	0	0	0	0	0	1	0	0	0
58	Add********	160.157	3	0	1	1972	6	2003	2	0	0	0	0	0	0	0	0	0	0
59	Add********	164	3	0	1	1956	4	2013	2	1	0	0	0	0	0	0	0	0	0
60	Add********	167	3	0	1	1984	7	2016	1	1	0	0	0	0	0	0	0	0	0
61	Add********	147	1	1	1	1943	3	2009	2	0	0	1	1	1	0	0	0	0	0
62	Add********	159	2	1	1	1942	3	2007	2	0	0	0	0	0	0	0	0	0	0
63	Add********	161	3	1	1	1956	4	2007	2	0	0	0	0	0	0	0	0	0	0
64	Add********	178	3	0	2	1983	7	2013	1	1	0	0	0	0	0	0	0	0	0
65	Add********	170.573	3	0	2	1966	5	2008	1	0	0	0	0	0	0	0	0	0	0
66	Add********	168	2	1	2	1951	4	2014	1	0	0	0	0	1	0	0	0	0	0
67	Adi********	159.194	3	0	1	1960	5	2013	2	0	0	0	0	0	1	0	0	0	0
68	Adr********	181	3	1	2	1941	3	2008	2	1	0	1	0	1	0	0	0	0	0
69	Adu********	156.588	1	1	1	1943	3	2003	1	0	0	0	0	0	0	0	0	0	0
70	Agn********	171.218	3	0	2	1973	6	2003	1	0	0	0	0	0	0	0	0	0	0
71	Agn********	172	3	0	1	1983	7	2009	1	1	0	0	0	0	0	0	0	0	0
72	Agr********	171.218	3	0	2	1972	6	2005	2	0	0	0	0	0	0	0	0	0	0
73	Agr********	156.588	1	0	1	1942	3	2005	4	1	0	0	0	1	0	0	0	0	0
75	Agu********	166.312	2	1	2	1944	3	2004	2	1	1	0	1	1	0	0	0	0	0
76	Agu********	160.157	3	1	1	1977	6	2008	2	0	0	0	0	0	0	0	0	0	0
77	Ain********	156.588	1	0	1	1942	3	2005	2	0	0	0	0	0	0	0	0	0	0
78	Ais********	173	3	0	2	1948	3	2006	2	0	1	0	0	0	0	0	0	0	0
79	Ais********	161	3	0	1	1980	7	2010	2	1	0	0	0	0	0	0	0	0	0
80	Ais********	149	1	0	1	1977	6	2009	1	1	0	0	0	0	0	0	0	0	0
81	Aka********	164	3	0	1	1964	5	2013	4	0	0	0	1	0	0	0	0	0	0
82	Alb********	152	1	0	1	1936	2	2014	2	0	0	1	1	1	0	1	0	0	1
83	Alb********	154.69	1	0	1	1929	1	2003	2	1	0	0	0	0	0	0	0	0	0
84	Alb********	168	2	0	2	1976	6	2006	1	0	0	0	0	0	0	0	0	0	0
85	Alb********	154	1	1	1	1970	6	2011	2	0	0	0	0	0	0	0	0	0	0
86	Alc********	166.312	2	1	2	1941	3	2004	2	1	0	0	0	0	0	0	0	0	0
87	Ale********	171.218	3	1	2	1973	6	2003	1	1	0	0	0	0	0	0	0	0	0
88	Ale********	174	3	1	2	1941	3	2009	4	0	0	0	0	0	1	0	0	0	0
89	Ale********	166.312	2	0	2	1940	3	2002	2	1	0	0	0	0	0	0	0	0	0
90	Ale********	156.593	2	0	1	1939	2	2003	2	0	0	0	0	1	1	0	0	0	0
91	Ale********	156.588	1	0	1	1942	3	2003	2	1	0	0	0	0	0	0	0	0	0
92	Alf********	156.593	2	0	1	1936	2	2005	3	0	0	0	1	1	1	1	1	0	0
93	Alf********	159	2	1	1	1969	5	2014	1	0	0	0	0	0	0	0	0	0	0
94	Alf********	177	3	1	2	1959	4	2009	2	0	0	0	0	1	0	0	0	0	0
95	Ali********	160.157	3	0	1	1977	6	2006	1	0	0	0	0	0	1	0	0	0	0
96	Ali********	168	2	0	2	1960	5	2010	2	0	0	0	0	0	0	0	0	0	0
97	Ali********	162	3	0	1	1935	2	2010	2	0	0	1	1	1	0	0	0	0	0
98	All********	178	3	0	2	1958	4	2011	2	1	0	1	0	1	0	0	0	0	0
99	All********	159	2	0	1	1932	2	2007	3	0	0	0	0	0	0	0	0	0	0
100	Alo********	160.981	3	0	1	1980	7	2006	1	1	0	0	0	0	0	0	0	0	0
101	Alt********	159.194	3	0	1	1969	5	2004	1	0	0	0	0	0	0	0	0	0	0
102	Alt********	170.573	3	0	2	1960	5	2002	2	0	0	0	0	0	0	0	0	0	0
103	Alt********	156.593	2	0	1	1934	2	2004	3	0	0	0	0	0	0	0	0	0	0
105	Alt********	164	3	0	1	1978	6	2009	1	0	0	0	0	0	0	0	0	0	0
106	Alt********	159	2	0	1	1962	5	2007	4	0	0	0	0	0	0	0	0	0	0
107	Alt********	177	3	0	2	1955	4	2013	2	1	0	0	0	0	0	0	0	0	0
108	Alt********	159.194	3	0	1	1963	5	2005	2	0	0	0	0	0	0	0	0	0	0
109	Alv********	177	3	0	2	1977	6	2014	4	0	0	0	0	0	0	0	0	0	0
110	Alv********	160.157	3	0	1	1971	6	2005	1	0	0	0	0	0	0	0	0	0	0
111	Alv********	166	3	0	1	1973	6	2009	4	1	0	0	0	0	0	0	0	0	0
113	Alv********	159	2	0	1	1969	5	2016	2	1	0	0	0	0	0	0	0	0	0
114	Ama********	159	2	0	1	1938	2	2011	2	0	0	0	1	1	0	0	0	0	0
116	Ama********	165.031	1	0	2	1936	2	2005	2	0	0	0	0	0	0	0	0	0	0
117	Ama********	149	1	0	1	1958	4	2012	3	0	0	0	1	1	0	0	0	0	0
118	Ama********	159.194	3	0	1	1961	5	2008	4	0	0	0	0	0	0	0	0	0	0
119	Ama********	157.526	2	1	1	1957	4	2004	1	0	0	0	0	0	0	0	0	0	0
120	Ama********	159	2	0	1	1981	7	2009	1	1	0	0	0	0	0	0	0	0	0
121	Ama********	156.593	2	0	1	1935	2	2005	2	0	0	0	0	0	0	0	0	0	0
122	Amb********	159.194	3	1	1	1963	5	2009	1	0	0	0	0	0	0	0	0	0	0
123	Amb********	163	1	0	2	1939	2	2009	2	0	0	0	0	1	1	0	0	0	0
124	Ame********	155	1	0	1	1975	6	2015	1	0	0	0	0	0	0	0	0	0	0
125	Ami********	159.194	3	0	1	1969	5	2005	1	1	0	0	0	0	0	0	0	0	0
126	Ami********	159.194	3	0	1	1963	5	2005	2	1	0	0	0	0	0	0	0	0	0
127	Ami********	162	3	0	1	1960	5	2008	3	1	0	0	0	1	0	0	0	0	0
128	And********	170.573	3	0	2	1967	5	2005	1	1	0	0	0	0	0	0	0	0	0
129	And********	170	2	0	2	1934	2	2011	2	0	0	0	0	0	0	1	0	1	0
130	And********	176	3	1	2	1963	5	2008	2	1	0	0	0	1	0	0	0	0	0
131	Ane********	164.147	1	1	2	1927	1	2002	2	0	0	0	0	0	0	0	0	0	0
132	Ane********	166	3	0	1	1977	6	2006	1	1	0	0	0	0	0	0	0	0	0
133	Ang********	162	3	0	1	1980	7	2014	1	0	0	0	0	0	0	0	0	0	0
134	Ang********	154.69	1	0	1	1927	1	2004	3	0	0	0	0	1	0	1	1	0	0
135	Ang********	156.593	2	0	1	1931	2	2005	2	1	0	0	0	1	0	0	0	0	0
136	Ang********	166.312	2	1	2	1944	3	2004	1	1	0	0	0	0	0	0	0	0	0
137	Ang********	156.588	1	0	1	1947	3	2003	2	0	0	0	0	0	0	0	0	0	0
138	Ang********	173	3	0	2	1950	4	2006	2	1	0	0	1	0	0	0	0	0	0
139	Ang********	156.588	1	0	1	1941	3	2002	2	0	0	0	0	1	0	0	0	0	0
140	Ang********	166.312	2	0	2	1941	3	2013	2	1	1	0	0	1	1	0	0	0	0
141	Ang********	163	1	0	2	1957	4	2016	2	0	0	0	0	1	0	0	0	0	0
142	Ang********	149	1	0	1	1942	3	2011	3	1	0	0	1	0	0	0	0	0	0
143	Ang********	157.526	2	0	1	1950	4	2004	2	0	0	0	0	1	0	0	0	0	0
144	Ang********	166	2	0	2	1942	3	2006	2	0	0	0	0	0	0	0	0	0	0
145	Ang********	159	2	0	1	1977	6	2006	2	1	0	0	0	0	0	0	0	0	0
146	Ang********	160	3	0	1	1976	6	2016	1	0	0	0	0	0	0	0	0	0	0
147	Ang********	170.573	3	0	2	1965	5	2002	2	0	0	0	0	0	0	0	0	0	0
148	Ang********	166.312	2	0	2	1941	3	2003	2	0	0	0	0	0	0	1	0	0	0
149	Ang********	171.218	3	0	2	1974	6	2004	1	0	0	0	0	0	0	0	0	0	0
150	Ang********	165.031	1	0	2	1939	2	2003	2	0	0	0	0	0	1	0	0	0	0
151	Ang********	163	1	0	2	1954	4	2013	1	0	0	0	0	0	0	0	0	0	0
152	Ang********	157	2	0	1	1984	7	2010	1	1	0	0	0	0	0	0	0	0	0
153	Ang********	183	3	0	2	1974	6	2008	1	1	0	0	0	0	0	0	0	0	0
154	Ang********	168	2	0	2	1923	1	2009	2	1	0	0	0	0	0	0	0	0	0
156	Ang********	176	3	1	2	1976	6	2008	2	0	0	0	0	0	0	0	0	0	0
157	Ang********	170.573	3	0	2	1960	5	2005	2	0	0	0	0	0	0	0	0	0	0
158	Ang********	164	3	0	1	1941	3	2008	2	0	0	0	0	1	0	0	0	0	0
159	Ang********	168	2	0	2	1945	3	2011	2	0	0	0	0	1	0	0	0	0	0
160	Ang********	165.031	1	1	2	1936	2	2003	2	1	0	0	0	1	1	0	0	0	0
161	Ang********	170.573	3	0	2	1968	5	2003	1	1	0	0	0	0	0	0	0	0	0
162	Ang********	154.69	1	0	1	1926	1	2002	2	0	0	0	0	1	0	0	0	0	0
163	Ang********	161	3	0	1	1956	4	2009	1	0	0	0	0	0	0	0	0	0	0
164	Ang********	158	1	0	2	1945	3	2008	2	0	0	0	0	0	0	0	0	0	0
165	Ang********	159.194	3	0	1	1960	5	2005	1	0	0	0	0	0	0	0	0	0	0
166	Ang********	156.593	2	0	1	1939	2	2002	2	1	0	0	0	0	0	0	0	0	0
167	Ang********	154	1	0	1	1970	6	2008	1	0	0	0	0	0	0	0	0	0	0
168	Ang********	156.593	2	0	1	1939	2	2001	2	0	0	0	0	1	0	1	1	0	0
169	Ant********	156.593	2	0	1	1933	2	2008	3	1	0	0	0	1	1	1	0	0	0
170	Ant********	164.147	1	1	2	1919	1	2002	2	0	0	0	0	0	1	0	0	0	0
171	Ape********	161	1	1	2	1934	2	2012	2	0	0	0	0	1	0	0	0	0	0
172	Ape********	170.573	3	0	2	1969	5	2007	2	1	0	0	0	0	0	0	0	0	0
173	Ape********	167	3	0	1	1970	6	2014	2	0	0	0	1	0	0	0	0	0	0
174	Ape********	151	1	0	1	1961	5	2010	2	1	0	0	0	0	0	0	0	0	0
175	Api********	178	3	0	2	1976	6	2009	2	1	0	0	0	0	0	0	0	0	0
176	Apo********	147	1	0	1	1953	4	2011	2	0	0	0	0	1	0	1	0	0	0
177	App********	155	1	1	1	1971	6	2009	2	0	0	0	0	0	0	1	1	0	0
179	App********	159	2	1	1	1967	5	2009	2	1	0	0	0	0	0	0	0	0	0
180	Apr********	162	3	1	1	1965	5	2009	2	0	0	0	0	0	0	0	0	0	0
181	Apu********	155	1	1	1	1952	4	2006	2	0	0	0	0	0	0	0	0	0	0
182	Ara********	159.194	3	0	1	1962	5	2007	2	0	0	0	0	0	0	0	0	0	0
183	Ara********	171.218	3	0	2	1972	6	2005	2	0	0	0	0	0	0	0	0	0	0
184	Ara********	156.588	1	0	1	1945	3	2009	2	0	0	0	0	0	0	0	0	0	0
185	Ara********	157	2	1	1	1935	2	2012	1	1	0	0	1	1	0	0	0	0	0
186	Ara********	159.194	3	1	1	1964	5	2004	2	1	0	0	0	0	0	0	0	0	0
187	Ara********	165	1	0	2	1979	6	2007	1	0	0	0	0	0	0	0	0	0	0
188	Ara********	156.593	2	0	1	1932	2	2004	1	1	0	0	0	0	0	0	0	0	0
189	Ara********	157.526	2	0	1	1958	4	2004	2	1	0	0	0	0	0	1	0	0	0
190	Ara********	156.588	1	0	1	1944	3	2005	1	1	0	0	0	0	0	0	0	0	0
191	Ara********	158	1	1	2	1954	4	2016	2	0	0	0	0	0	0	0	0	0	0
192	Ara********	159	2	1	1	1935	2	2014	3	0	0	0	0	1	0	0	0	0	0
193	Ara********	159	2	0	1	1979	6	2015	2	0	0	0	0	0	0	0	0	0	0
194	Ara********	155	1	0	1	1957	4	2011	2	1	0	0	1	0	0	0	0	0	0
195	Ara********	149	1	0	1	1938	2	2007	1	0	0	0	0	1	1	0	0	0	0
196	Ara********	168.155	2	0	2	1956	4	2004	4	1	0	0	0	0	0	0	0	0	0
197	Ara********	158	2	1	1	1972	6	2011	1	0	0	0	0	0	0	0	0	0	0
198	Ara********	151	1	0	1	1925	1	2008	1	1	0	0	0	0	0	0	0	0	0
199	Ara********	156.593	2	1	1	1936	2	2009	2	0	0	0	1	1	1	0	0	0	0
200	Arc********	154	1	0	1	1963	5	2006	1	0	0	0	0	0	0	0	0	0	0
201	Arc********	159.194	3	0	1	1960	5	2005	2	0	0	0	0	0	0	0	0	0	0
202	Arc********	153	1	0	1	1954	4	2015	2	0	0	0	0	0	0	0	0	0	0
203	Arc********	160.157	3	0	1	1975	6	2004	2	0	0	0	0	0	0	0	0	0	0
204	Arc********	170	2	0	2	1957	4	2007	2	1	0	0	0	0	0	0	0	0	0
205	Arc********	144	1	0	1	1940	3	2011	2	0	0	1	1	1	1	0	0	0	0
206	Arc********	155	1	1	1	1959	4	2008	1	1	0	0	0	0	0	0	0	0	0
207	Arc********	156.593	2	0	1	1932	2	2005	3	0	0	0	0	0	0	0	0	0	0
208	Arc********	168	3	1	1	1945	3	2014	3	0	0	0	0	0	0	0	0	0	0
209	Arc********	159	2	0	1	1948	3	2009	2	0	0	0	0	0	0	0	0	0	0
210	Arc********	162	1	0	2	1931	2	2014	2	1	0	0	0	1	1	0	0	0	0
211	Arc********	158	2	0	1	1941	3	2006	2	0	0	0	0	0	1	0	0	0	0
212	Arc********	164	1	1	2	1970	6	2009	1	0	0	0	0	0	0	0	0	0	0
214	Arc********	159	2	1	1	1981	7	2007	1	1	0	0	0	0	0	0	0	0	0
215	Arc********	168	2	1	2	1952	4	2012	2	0	1	1	0	1	0	0	0	0	0
216	Arc********	151	1	0	1	1938	2	2006	2	0	0	0	0	1	0	0	0	0	0
218	Arc********	155	1	1	1	1939	2	2016	2	1	0	0	0	1	0	1	1	0	0
219	Arc********	173	3	1	2	1959	4	2006	2	1	0	1	0	1	0	0	0	0	0
220	Arc********	170.573	3	0	2	1968	5	2004	1	0	0	0	0	0	0	0	0	0	0
221	Arc********	158	2	1	1	1942	3	2007	3	0	0	0	0	0	0	0	0	0	0
222	Arc********	159	2	1	1	1939	2	2011	2	0	0	1	0	0	0	0	0	0	0
223	Arc********	159	2	0	1	1960	5	2016	2	0	0	0	0	0	0	0	0	0	0
224	Arc********	180	3	0	2	1969	5	2016	2	1	0	0	0	0	0	0	0	0	0
225	Arc********	166	3	0	1	1947	3	2016	2	0	0	1	0	1	1	0	0	0	0
226	Arc********	166.312	2	1	2	1942	3	2006	2	0	0	0	0	0	1	0	0	0	0
228	Ard********	149	1	0	1	1941	3	2007	1	0	0	0	0	1	0	0	0	0	0
229	Ard********	154.69	1	1	1	1928	1	2005	3	0	1	0	0	1	0	0	0	0	0
230	Ard********	159	2	0	1	1930	2	2007	3	0	0	0	0	0	1	0	0	0	0
231	Are********	157	2	0	1	1947	3	2006	3	0	0	0	0	0	0	0	0	0	0
232	Are********	148	1	0	1	1931	2	2008	3	0	1	1	1	1	1	0	0	0	0
233	Are********	164	3	0	1	1942	3	2011	2	0	0	0	0	0	0	0	0	0	0
234	Are********	171.218	3	0	2	1971	6	2003	2	1	0	0	0	0	0	0	0	0	0
235	Are********	158	2	0	1	1934	2	2010	2	1	0	0	0	0	0	0	0	0	0
236	Are********	159.194	3	0	1	1966	5	2003	2	0	0	0	0	0	0	0	0	0	0
237	Are********	161	1	0	2	1950	4	2011	2	1	0	0	0	0	0	0	0	0	0
238	Are********	160.157	3	1	1	1973	6	2003	1	1	0	0	0	0	1	0	0	0	0
239	Are********	159	2	0	1	1969	5	2013	2	1	0	1	0	0	0	0	0	0	0
240	Are********	156.588	1	1	1	1943	3	2002	2	0	0	0	0	1	0	0	0	0	0
241	Are********	156.593	2	0	1	1931	2	2004	1	1	0	0	0	0	0	0	0	0	0
242	Arg********	160.157	3	0	1	1974	6	2009	2	0	0	0	0	0	0	0	0	0	0
243	Arg********	154.69	1	0	1	1928	1	2002	2	0	0	0	0	0	0	0	0	0	0
244	Arg********	169	3	1	1	1982	7	2010	1	1	0	0	0	0	0	0	0	0	0
245	Arg********	163	1	0	2	1977	6	2013	2	0	0	0	0	0	0	0	0	0	0
246	Arg********	168	2	1	2	1945	3	2012	2	0	0	0	0	0	1	0	0	0	0
247	Arg********	159	2	0	1	1968	5	2006	1	1	0	0	0	0	0	0	0	0	0
248	Arg********	162	3	0	1	1962	5	2010	2	1	0	0	0	0	0	0	0	0	0
249	Ari********	145	1	0	1	1967	5	2006	1	0	0	0	0	0	0	0	0	0	0
250	Ari********	163	1	0	2	1968	5	2010	1	0	0	0	0	0	0	0	0	0	0
251	Ari********	178	3	0	2	1970	6	2010	1	1	0	0	0	0	0	0	0	0	0
252	Ari********	144	1	0	1	1967	5	2009	2	0	0	0	0	0	0	0	0	0	0
253	Arn********	160	1	1	2	1955	4	2010	2	1	0	0	1	0	0	0	0	0	0
254	Aro********	159	2	0	1	1980	7	2008	2	0	0	0	0	0	0	0	0	0	0
255	Arr********	154.69	1	0	1	1927	1	2004	3	0	0	0	0	0	0	0	0	0	0
256	Arr********	166	2	0	2	1937	2	2009	2	1	0	0	1	1	0	0	0	0	0
257	Arr********	167	3	0	1	1976	6	2010	1	1	0	0	0	0	0	0	0	0	0
258	Arr********	171.218	3	0	2	1976	6	2004	1	0	0	0	0	0	0	0	0	0	0
259	Arr********	149	1	1	1	1946	3	2007	2	1	0	1	1	1	1	1	1	0	0
260	Arr********	159	2	0	1	1964	5	2007	2	0	0	0	0	0	0	0	0	0	0
261	Arr********	162	3	0	1	1950	4	2009	2	1	0	0	0	0	0	0	0	0	0
262	Arr********	156.588	1	0	1	1942	3	2003	1	1	0	0	0	1	0	0	0	0	0
263	Arr********	154	1	0	1	1946	3	2009	3	0	0	0	1	0	0	0	0	0	0
264	Arr********	170	2	0	2	1939	2	2015	2	1	1	0	1	1	0	0	0	0	0
265	Arr********	150	1	0	1	1946	3	2008	2	1	0	0	0	0	0	0	0	0	0
266	Arr********	166	2	0	2	1942	3	2007	2	1	0	1	0	1	0	0	0	0	0
267	Arr********	159	2	0	1	1949	3	2010	2	1	0	0	1	0	0	0	0	0	0
268	Arr********	149	1	0	1	1945	3	2006	2	0	1	0	1	1	0	0	0	0	0
269	Arr********	156.593	2	0	1	1938	2	2002	4	0	0	0	0	1	0	0	0	0	0
271	Arr********	164	3	0	1	1949	3	2015	3	0	0	1	0	1	0	0	0	0	0
272	Arr********	160	3	1	1	1965	5	2006	1	1	0	0	0	0	0	0	0	0	0
273	Arr********	149	1	0	1	1930	2	2008	1	1	0	0	0	1	0	0	0	0	0
274	Arr********	157.526	2	1	1	1957	4	2004	2	0	0	0	0	0	0	0	0	0	0
275	Arr********	156	1	1	1	1948	3	2007	2	0	0	0	1	0	0	0	0	0	0
276	Arr********	154.69	1	0	1	1923	1	2002	2	0	0	0	1	1	0	0	0	0	0
277	Arr********	159.194	3	0	1	1963	5	2005	2	0	0	0	0	0	0	0	0	0	0
278	Arr********	166.312	2	1	2	1940	3	2005	2	0	0	0	0	0	0	0	0	0	0
279	Arr********	156.593	2	1	1	1938	2	2005	2	1	0	0	0	1	0	0	0	0	0
280	Arr********	177	3	0	2	1978	6	2010	1	1	0	0	0	0	0	0	0	0	0
281	Arr********	144	1	0	1	1932	2	2007	1	0	0	0	0	1	0	0	0	0	0
282	Art********	159	2	0	1	1956	4	2015	2	0	0	0	1	1	0	0	0	0	0
283	Art********	156.588	1	0	1	1940	3	2004	3	1	0	0	0	0	0	0	0	0	0
284	Art********	156.593	2	0	1	1938	2	2011	2	1	0	0	0	0	0	0	0	0	0
285	Aru********	154.69	1	0	1	1925	1	2003	2	0	0	0	0	0	0	0	0	0	0
286	Aru********	165	3	0	1	1964	5	2006	2	0	0	0	0	0	0	0	0	0	0
287	Arz********	168	2	0	2	1970	6	2010	2	0	0	0	0	0	0	0	0	0	0
288	Arz********	160.157	3	0	1	1977	6	2002	2	0	0	0	0	0	0	0	0	0	0
290	Asa********	168.155	2	0	2	1958	4	2013	2	0	0	0	0	0	1	1	0	0	0
291	Asa********	170.573	3	0	2	1963	5	2002	2	0	0	0	0	0	0	0	0	0	0
292	Asa********	159.194	3	0	1	1960	5	2005	2	0	0	0	0	0	0	0	0	0	0
293	Asa********	163	1	1	2	1952	4	2008	2	0	0	0	0	1	0	0	0	0	0
294	Asa********	157.526	2	0	1	1951	4	2004	2	1	0	0	0	0	0	0	0	0	0
295	Asa********	154	1	1	1	1936	2	2007	2	0	0	1	0	0	1	1	1	0	0
296	Asa********	163	3	1	1	1952	4	2014	2	0	0	0	0	1	0	1	1	0	0
297	Asa********	156	1	0	1	1951	4	2009	2	0	0	0	0	0	0	0	0	0	0
298	Asa********	160.157	3	0	1	1970	6	2004	1	1	0	0	0	0	0	0	0	0	0
299	Asc********	171	3	1	1	1960	5	2013	2	1	0	0	0	0	0	0	0	0	0
300	Asc********	168	2	0	2	1939	2	2009	2	1	0	1	0	1	1	0	0	0	0
301	Aso********	181	3	0	2	1969	5	2013	2	0	0	0	0	0	0	0	0	0	0
302	Aso********	156.588	1	1	1	1944	3	2009	2	1	0	1	0	1	0	0	0	0	0
303	Aso********	159.194	3	0	1	1960	5	2002	4	0	0	0	0	0	0	0	0	0	0
304	Aso********	157.526	2	0	1	1951	4	2003	2	1	0	0	0	0	0	0	0	0	0
305	Asp********	165.031	1	0	2	1931	2	2005	2	1	0	0	0	0	0	0	0	0	0
306	Ast********	155	1	0	1	1935	2	2014	2	1	0	0	0	1	0	0	0	0	0
307	Ata********	158	2	0	1	1962	5	2009	2	0	0	0	0	0	0	0	0	0	0
308	Att********	165	3	0	1	1957	4	2006	2	0	0	0	0	0	0	0	0	0	0
309	Att********	156.593	2	0	1	1930	2	2004	3	0	0	0	0	1	1	1	0	0	0
310	Att********	158	2	1	1	1962	5	2006	2	1	0	0	0	0	0	0	0	0	0
311	Att********	168	2	1	2	1950	4	2010	2	1	0	1	1	1	1	0	0	0	0
312	Att********	154.69	1	0	1	1926	1	2002	1	1	0	0	0	0	0	0	0	0	0
313	Atz********	149	1	0	1	1935	2	2014	3	0	0	0	0	0	0	0	0	0	0
315	Atz********	149	1	0	1	1935	2	2013	3	0	0	1	0	0	1	0	0	0	0
316	Atz********	174	3	1	1	1965	5	2010	2	0	0	0	0	0	0	0	0	0	0
317	Atz********	158	2	0	1	1932	2	2008	3	0	1	0	0	0	1	0	0	0	0
318	Atz********	147	1	0	1	1964	5	2011	3	0	0	0	0	0	0	0	0	0	0
319	Atz********	159	2	0	1	1983	7	2010	1	1	0	0	0	0	0	0	0	0	0
321	Atz********	159	2	0	1	1959	4	2011	2	0	0	0	0	0	0	0	0	0	0
322	Atz********	154	1	0	1	1929	1	2010	2	0	0	0	0	1	0	0	0	0	0
323	Atz********	159.194	3	0	1	1961	5	2003	2	0	0	0	0	0	0	0	0	0	0
324	Atz********	170	2	0	2	1952	4	2007	2	1	0	0	0	0	0	0	0	0	0
325	Aue********	165.031	1	1	2	1930	2	2008	2	1	1	0	0	1	0	0	0	0	0
326	Aug********	154	1	0	1	1957	4	2008	2	1	0	0	0	0	0	0	0	0	0
327	Aug********	154	1	0	1	1960	5	2012	2	1	0	0	0	0	0	0	0	0	0
328	Aun********	170.573	3	0	2	1963	5	2004	1	1	0	0	0	0	0	0	0	0	0
330	Aun********	176	3	1	2	1946	3	2008	2	0	0	0	0	1	0	0	0	0	0
331	Auz********	169	2	0	2	1971	6	2010	2	1	0	0	0	0	0	0	0	0	0
332	Auz********	160.157	3	0	1	1974	6	2005	1	0	0	0	0	0	0	0	0	0	0
333	Auz********	164.147	1	0	2	1927	1	2005	2	1	0	0	0	0	0	0	0	0	0
334	Auz********	164.147	1	1	2	1922	1	2005	3	1	0	0	0	1	1	1	0	0	0
335	Auz********	173	3	0	2	1983	7	2010	1	1	0	0	0	0	0	0	0	0	0
336	Auz********	159	2	0	1	1948	3	2010	1	1	0	1	0	1	0	1	1	0	0
337	Ava********	166.312	2	0	2	1944	3	2016	2	0	1	0	1	1	1	0	0	0	0
338	Ave********	157.526	2	0	1	1959	4	2004	2	0	0	0	0	0	0	0	0	0	0
339	Ave********	168.155	2	0	2	1954	4	2003	2	0	0	0	0	0	0	0	0	0	0
343	Azz********	156	1	0	2	1952	4	2008	2	0	0	0	0	0	0	0	0	0	0
344	Azz********	157.526	2	1	1	1956	4	2004	2	1	0	0	0	0	0	0	0	0	0
345	Azz********	147	1	0	1	1959	4	2006	2	0	0	1	0	1	0	0	0	0	0
346	Azz********	156.588	1	1	1	1944	3	2005	2	0	0	0	0	0	0	1	1	0	0
347	Azz********	170.573	3	0	2	1968	5	2005	1	1	0	0	0	0	0	0	0	0	0
348	Azz********	170	2	0	2	1976	6	2006	1	1	0	0	0	0	0	0	0	0	0
349	Azz********	174	3	0	2	1929	1	2007	2	1	0	0	0	0	0	0	0	0	0
350	Azz********	157.526	2	1	1	1953	4	2003	2	1	0	0	0	0	0	0	0	0	0
351	Bac********	180	3	1	2	1952	4	2008	4	1	0	0	0	0	0	0	0	0	0
352	Bac********	156.593	2	0	1	1933	2	2002	3	1	0	0	1	1	0	0	0	0	0
354	Bac********	168	2	1	2	1950	4	2012	2	1	0	0	0	0	0	0	0	0	0
355	Bac********	164	3	0	1	1940	3	2010	1	1	0	0	0	1	0	0	0	0	0
356	Bac********	156.593	2	0	1	1933	2	2005	3	0	0	0	0	1	0	0	0	0	0
357	Bac********	168.155	2	0	2	1954	4	2008	2	0	0	0	0	0	0	0	0	0	0
358	Bac********	159.194	3	0	1	1966	5	2010	2	0	0	0	0	0	0	0	0	0	0
359	Bac********	162	3	0	1	1963	5	2008	2	0	0	0	0	0	0	0	0	0	0
360	Bac********	174	3	1	2	1963	5	2009	4	0	0	1	0	0	0	0	0	0	0
364	Bac********	150	1	0	1	1963	5	2014	1	1	0	0	1	1	0	0	0	0	0
365	Bac********	166	3	0	1	1968	5	2007	2	1	0	0	0	0	0	0	0	0	0
366	Bac********	170.573	3	0	2	1966	5	2005	2	0	0	0	0	0	0	0	0	0	0
367	Bac********	156.593	2	0	1	1936	2	2003	2	1	0	0	0	0	0	0	0	0	0
368	Bad********	172	3	0	2	1945	3	2007	2	0	0	0	0	0	0	0	0	0	0
369	Bad********	154	1	0	1	1985	7	2015	1	0	0	0	0	0	0	0	0	0	0
370	Bad********	166	3	1	1	1984	7	2010	1	0	0	0	0	0	0	0	0	0	0
371	Bad********	149	1	1	1	1951	4	2015	2	0	0	0	0	0	1	0	0	0	0
373	Bad********	154	1	0	1	1985	7	2015	1	0	0	0	0	0	0	0	0	0	0
374	Bag********	164.147	1	1	2	1927	1	2005	2	1	0	0	0	0	0	0	0	0	0
375	Bai********	159	2	0	1	1975	6	2007	1	1	0	0	0	0	0	0	0	0	0
376	Bai********	165.031	1	1	2	1935	2	2005	2	1	0	0	0	0	0	0	0	0	0
377	Bai********	158	1	0	2	1949	3	2006	1	0	0	0	1	0	0	0	0	0	0
378	Bal********	151	1	0	1	1949	3	2006	2	0	0	0	0	1	1	0	0	0	0
379	Bal********	156.588	1	0	1	1943	3	2009	2	0	0	0	0	0	1	0	0	0	0
380	Bal********	157.526	2	0	1	1958	4	2005	2	0	0	0	0	0	0	0	0	0	0
381	Bal********	152	1	0	1	1924	1	2007	3	0	0	0	0	0	1	0	0	0	0
382	Bal********	156	1	0	1	1970	6	2009	2	1	0	0	0	0	0	0	0	0	0
383	Bal********	166.312	2	0	2	1940	3	2002	2	1	0	0	0	1	0	0	0	0	0
384	Bal********	154	1	0	1	1955	4	2014	2	0	0	0	0	1	0	0	0	0	0
385	Bal********	157.526	2	1	1	1958	4	2007	2	1	0	0	0	0	0	0	0	0	0
386	Bal********	143	1	1	1	1951	4	2006	2	0	0	0	0	0	0	0	0	0	0
387	Bal********	154.69	1	0	1	1927	1	2005	3	0	0	0	0	0	0	0	0	0	0
389	Bal********	159	2	0	1	1942	3	2006	1	0	0	0	1	0	0	0	0	0	0
390	Bal********	157	2	1	1	1964	5	2008	2	0	0	1	0	1	0	0	0	0	0
391	Bal********	170	2	0	2	1978	6	2008	1	1	0	0	0	0	0	0	0	0	0
392	Bal********	149	1	0	1	1941	3	2012	2	0	0	0	0	1	0	1	1	0	0
393	Bal********	154	1	0	1	1935	2	2008	2	0	0	0	0	1	0	0	0	0	0
394	Bal********	165.031	1	1	2	1934	2	2004	2	1	0	0	0	1	0	1	0	0	0
395	Bal********	148	1	0	2	1958	4	2016	1	0	0	0	0	0	0	0	0	0	0
396	Bal********	175	3	0	2	1961	5	2013	2	0	0	0	0	0	0	0	0	0	0
397	Bal********	160.157	3	0	1	1972	6	2003	2	1	0	0	0	0	0	0	0	0	0
398	Bal********	174	3	0	2	1954	4	2016	1	1	0	0	0	0	1	0	0	0	0
399	Bal********	168	2	0	2	1969	5	2009	2	1	0	0	0	0	0	0	0	0	0
401	Bal********	168	2	1	2	1946	3	2009	2	1	0	1	0	0	0	0	0	0	0
403	Bal********	181	3	1	2	1958	4	2006	2	0	0	0	0	0	0	0	0	0	0
405	Bal********	154	1	0	1	1967	5	2016	2	0	0	0	0	0	0	0	0	0	0
406	Bal********	151	1	0	1	1952	4	2014	2	0	0	0	0	0	0	0	0	0	0
407	Bal********	159	2	0	1	1954	4	2008	2	1	0	1	0	0	0	0	0	0	0
408	Bal********	157.526	2	0	1	1958	4	2002	1	0	0	0	1	0	0	0	0	0	0
409	Bal********	163	1	0	2	1957	4	2008	2	0	0	0	0	0	0	0	0	0	0
410	Bal********	155	1	0	1	1981	7	2008	1	1	0	0	0	0	0	0	0	0	0
411	Bal********	156.593	2	0	1	1931	2	2004	3	0	1	0	0	1	0	0	0	0	0
413	Bal********	157.526	2	0	1	1956	4	2003	2	0	0	0	0	1	0	0	0	0	0
414	Bal********	178	3	1	2	1967	5	2006	2	1	0	0	0	0	0	0	0	0	0
415	Bal********	173	3	0	2	1964	5	2008	2	1	0	1	0	0	0	0	0	0	0
416	Bal********	181	3	0	2	1968	5	2014	1	1	0	0	0	0	0	0	0	0	0
417	Bal********	162	3	0	1	1983	7	2009	1	0	0	0	0	0	0	0	0	0	0
418	Bal********	156.593	2	0	1	1930	2	2006	1	0	0	0	0	1	0	0	0	0	0
419	Bam********	169	2	1	2	1961	5	2007	2	0	0	0	0	0	0	0	0	0	0
420	Ban********	165.031	1	0	2	1934	2	2005	2	1	0	0	0	0	0	0	0	0	0
421	Ban********	156.588	1	0	1	1944	3	2005	1	1	0	0	1	1	0	0	0	0	0
422	Ban********	164	3	0	1	1948	3	2010	2	0	0	0	1	0	0	0	0	0	0
423	Bar********	149	1	0	1	1954	4	2006	2	1	0	1	0	0	0	0	0	0	0
424	Bar********	157.526	2	0	1	1959	4	2005	2	0	0	0	0	0	0	0	0	0	0
425	Bar********	170	2	0	2	1975	6	2011	1	1	0	0	0	1	0	0	0	0	0
426	Bar********	159	2	0	1	1976	6	2012	2	0	0	0	0	0	0	0	0	0	0
427	Bar********	160.157	3	0	1	1975	6	2002	1	0	0	0	0	0	0	0	0	0	0
428	Bar********	165	3	0	1	1950	4	2007	4	1	0	0	0	0	0	0	0	0	0
429	Bar********	154	1	0	1	1973	6	2007	1	1	0	0	0	0	0	0	0	0	0
431	Bar********	163	1	0	2	1944	3	2011	1	0	0	1	0	0	1	0	0	0	0
432	Bar********	166	3	1	1	1969	5	2009	1	0	0	0	0	0	0	0	0	0	0
433	Bar********	154.69	1	0	1	1924	1	2002	1	0	1	0	1	1	0	0	0	0	0
434	Bar********	159.194	3	0	1	1967	5	2003	2	0	0	0	0	0	0	0	0	0	0
435	Bar********	173	3	0	2	1972	6	2009	1	1	0	0	0	0	0	0	0	0	0
436	Bar********	157.526	2	0	1	1959	4	2005	2	0	0	0	0	0	0	0	0	0	0
437	Bar********	164.147	1	0	2	1928	1	2002	2	1	0	0	1	0	0	0	0	0	0
438	Bar********	164	1	1	2	1938	2	2010	2	1	0	0	0	1	1	1	0	0	1
439	Bar********	156.588	1	0	1	1940	3	2005	1	1	0	0	0	1	0	0	0	0	0
440	Bar********	155	1	1	1	1967	5	2010	2	1	0	0	0	0	0	0	0	0	0
441	Bar********	166	2	1	2	1924	1	2010	2	1	0	0	0	0	0	0	0	0	0
442	Bar********	159	2	0	1	1953	4	2008	2	1	0	0	0	0	0	0	0	0	0
443	Bar********	165.031	1	0	2	1935	2	2002	2	1	0	0	0	0	0	0	0	0	0
444	Bar********	164	3	0	1	1942	3	2009	2	0	0	0	0	1	0	0	0	0	0
445	Bar********	169	3	0	1	1932	2	2008	2	0	0	1	0	1	0	0	0	0	0
446	Bar********	170.573	3	1	2	1963	5	2005	2	0	0	0	0	0	0	0	0	0	0
447	Bar********	164	3	0	1	1937	2	2008	3	0	0	0	0	0	1	0	0	0	0
448	Bar********	160.157	3	0	1	1978	6	2003	1	1	0	0	0	0	0	0	0	0	0
449	Bar********	151	1	0	1	1943	3	2008	2	1	0	0	0	0	0	1	0	0	1
450	Bar********	171	3	0	2	1964	5	2012	4	1	0	0	0	0	0	1	0	0	0
451	Bar********	171.218	3	0	2	1971	6	2005	1	1	0	0	0	0	0	0	0	0	0
452	Bar********	156.588	1	0	1	1943	3	2003	2	0	0	0	0	0	0	0	0	0	0
453	Bar********	154	1	0	1	1934	2	2006	2	0	0	0	0	1	0	0	0	0	0
454	Bar********	166	2	0	2	1973	6	2009	1	1	0	0	1	0	0	0	0	0	0
455	Bar********	156.588	1	0	1	1943	3	2003	2	0	0	0	0	0	0	0	0	0	0
456	Bar********	149	1	0	1	1937	2	2009	2	0	0	0	0	1	0	0	0	0	0
457	Bar********	151	1	1	1	1960	5	2013	2	0	0	0	0	0	0	0	0	0	0
458	Bar********	164	3	0	1	1939	2	2007	4	1	0	0	0	1	0	1	0	0	1
459	Bar********	164	3	0	1	1961	5	2009	1	1	0	0	0	0	0	0	0	0	0
460	Bas********	159	2	1	1	1959	4	2008	2	0	0	0	0	0	0	0	0	0	0
461	Bas********	164.147	1	0	2	1929	1	2007	1	0	0	0	0	0	0	0	0	0	0
462	Bas********	154	1	0	1	1966	5	2008	2	0	0	0	0	0	0	0	0	0	0
463	Bas********	154.69	1	0	1	1929	1	2008	2	1	0	0	0	0	0	0	0	0	0
464	Bas********	171	3	1	2	1960	5	2015	3	1	0	0	0	1	0	1	0	0	0
465	Bas********	159	2	0	1	1967	5	2009	2	0	0	0	0	0	0	0	0	0	0
467	Bas********	170	2	0	2	1965	5	2016	2	1	0	1	0	0	0	0	0	0	0
468	Bas********	167	2	0	2	1938	2	2006	2	1	0	0	0	0	1	0	0	0	0
470	Bas********	149	1	0	1	1945	3	2010	2	0	0	1	0	0	0	0	0	0	0
471	Bas********	159.194	3	1	1	1965	5	2003	2	0	0	0	0	0	0	0	0	0	0
472	Bas********	165	1	0	2	1932	2	2009	2	0	1	0	1	1	1	0	0	0	0
473	Bas********	180	3	0	2	1987	7	2013	1	1	0	0	0	0	0	0	0	0	0
474	Bas********	149	1	1	1	1959	4	2014	1	0	0	1	1	0	0	0	0	0	0
475	Bas********	161	3	0	1	1955	4	2008	2	1	0	0	0	0	0	0	0	0	0
476	Bas********	159	2	0	1	1944	3	2015	2	1	0	0	0	0	0	0	0	0	0
477	Bas********	163	3	0	1	1949	3	2012	2	0	0	0	0	1	0	0	0	0	0
478	Bas********	156.588	1	0	1	1948	3	2005	2	1	0	0	0	0	0	0	0	0	0
480	Bat********	165.031	1	0	2	1938	2	2005	3	1	0	0	0	0	0	0	0	0	0
481	Bat********	154	1	1	1	1935	2	2008	2	0	0	0	0	0	0	0	0	0	0
482	Bat********	157.526	2	0	1	1953	4	2005	2	0	0	0	0	0	0	0	0	0	0
483	Bat********	157	2	0	1	1950	4	2010	2	1	0	0	1	0	0	0	0	0	0
485	Bat********	154.69	1	0	1	1929	1	2003	2	0	0	0	0	0	0	1	0	0	0
486	Bat********	165	3	0	1	1930	2	2010	2	0	0	0	1	1	0	0	0	0	0
487	Bat********	163	1	0	2	1952	4	2009	2	1	0	0	0	0	0	0	0	0	0
488	Bau********	183	3	0	2	1963	5	2008	2	0	0	1	0	0	0	0	0	0	0
489	Bau********	155	1	1	2	1937	2	2006	2	0	0	0	1	1	0	0	0	0	0
490	Baz********	179	3	0	2	1975	6	2012	1	1	0	0	0	0	0	0	0	0	0
491	Baz********	170.573	3	0	2	1967	5	2002	1	1	0	0	0	0	0	0	0	0	0
492	Baz********	156.593	2	0	1	1933	2	2016	3	0	0	1	1	1	0	1	1	0	0
494	Baz********	160.157	3	0	1	1971	6	2005	1	1	0	0	0	0	0	0	0	0	0
495	Baz********	174	3	0	2	1979	6	2008	1	0	0	0	0	0	0	0	0	0	0
496	Baz********	176	3	1	2	1963	5	2016	2	1	0	1	0	1	0	0	0	0	0
497	Baz********	173	3	1	2	1950	4	2012	2	0	0	0	1	0	1	0	0	0	0
498	Baz********	172	3	0	2	1962	5	2009	1	1	0	0	0	0	0	0	0	0	0
499	Baz********	171	3	1	2	1958	4	2007	2	0	0	0	0	0	0	0	0	0	0
500	Baz********	171.218	3	0	2	1978	6	2005	1	1	0	0	0	0	0	0	0	0	0
501	Baz********	159.194	3	0	1	1968	5	2003	2	0	0	0	0	0	0	0	0	0	0
502	Baz********	162	3	0	1	1955	4	2016	2	0	0	0	1	0	0	0	0	0	0
503	Baz********	163	3	0	1	1943	3	2007	2	0	0	0	0	0	0	1	1	0	0
504	Baz********	168	2	0	2	1953	4	2009	1	0	0	0	0	1	0	0	0	0	0
506	Baz********	162	3	1	1	1942	3	2011	2	0	0	0	0	0	0	0	0	0	0
507	Baz********	157.526	2	0	1	1951	4	2004	2	1	0	0	0	0	0	0	0	0	0
508	Baz********	154	1	0	1	1968	5	2016	1	0	0	0	1	0	0	0	0	0	0
509	Baz********	165	1	1	2	1937	2	2014	2	0	1	1	1	1	1	0	0	0	0
510	Bec********	159.194	3	0	1	1967	5	2008	2	1	0	0	0	0	0	0	0	0	0
511	Bec********	165.031	1	0	2	1935	2	2006	2	0	0	0	0	1	0	0	0	0	0
512	Bec********	164	3	1	1	1941	3	2014	2	0	0	0	0	0	0	0	0	0	0
513	Bec********	156.588	1	1	1	1948	3	2005	4	1	0	0	1	1	0	0	0	0	0
514	Bec********	173	3	0	2	1932	2	2004	2	1	0	0	0	0	0	0	0	0	0
515	Bec********	156.593	2	0	1	1936	2	2006	2	0	0	0	0	0	0	0	0	0	0
516	Bec********	159	2	1	1	1963	5	2011	2	1	0	0	0	0	1	0	0	0	0
517	Bec********	156.588	1	1	1	1943	3	2005	2	0	0	0	1	1	1	0	0	0	0
518	Bec********	168.155	2	0	2	1958	4	2005	1	0	0	0	0	0	0	0	0	0	0
519	Bec********	164	3	0	1	1933	2	2010	3	0	0	0	0	1	0	0	0	0	0
520	Bec********	172	3	0	2	1969	5	2007	1	0	0	1	0	0	0	0	0	0	0
522	Bec********	178	3	0	2	1930	2	2011	3	1	0	0	0	0	0	0	0	0	0
523	Bec********	167	2	0	2	1951	4	2009	2	1	0	1	1	0	0	0	0	0	0
524	Bec********	165.031	1	1	2	1936	2	2003	2	0	0	0	0	0	0	0	0	0	0
525	Bec********	156.588	1	1	1	1940	3	2014	1	1	0	0	0	0	0	0	0	0	0
526	Bec********	157.526	2	1	1	1955	4	2004	2	1	0	0	0	1	0	0	0	0	0
527	Bec********	154.69	1	1	1	1927	1	2002	3	0	0	0	0	0	0	0	0	0	0
528	Bec********	154.69	1	0	1	1926	1	2004	3	0	0	0	0	0	0	0	0	0	0
529	Bec********	160.157	3	1	1	1977	6	2005	1	1	0	0	0	0	0	0	0	0	0
530	Bec********	154.69	1	0	1	1929	1	2005	3	0	1	0	0	1	0	0	0	0	0
531	Bec********	166.312	2	0	2	1946	3	2005	1	0	0	0	0	0	1	0	0	0	0
532	Bec********	173	3	0	1	1932	2	2004	2	1	0	0	0	0	0	0	0	0	0
533	Bec********	170.573	3	0	2	1961	5	2004	2	1	0	0	0	0	0	0	0	0	0
534	Bec********	154	1	0	1	1936	2	2006	2	0	0	0	0	1	0	0	0	0	0
535	Bec********	165.031	1	0	2	1934	2	2006	1	0	0	0	0	0	0	0	0	0	0
536	Bec********	156.588	1	1	1	1941	3	2006	1	1	0	0	1	0	0	0	0	0	0
537	Bec********	158	1	1	2	1949	3	2006	2	0	0	0	0	0	0	0	0	0	0
538	Bec********	159	2	0	1	1963	5	2016	2	1	0	0	0	0	1	0	0	0	0
539	Bec********	158	1	1	2	1943	3	2008	2	0	0	0	0	0	0	0	0	0	0
540	Bec********	153	1	1	2	1937	2	2013	2	0	0	0	0	1	1	0	0	0	0
542	Bel********	153	1	0	1	1946	3	2016	2	0	1	1	0	1	1	1	0	0	0
543	Bel********	154	1	1	1	1961	5	2015	2	0	0	0	1	0	0	0	0	0	0
544	Bel********	156.588	1	0	1	1949	3	2006	3	0	0	0	0	0	0	0	0	0	0
545	Bel********	180	3	0	2	1982	7	2010	2	0	0	0	0	0	0	0	0	0	0
546	Bel********	178	3	1	2	1974	6	2013	2	1	0	0	0	0	0	0	0	0	0
547	Bel********	164	3	1	1	1960	5	2008	1	0	0	0	0	0	0	0	0	0	0
548	Bel********	151	1	0	1	1958	4	2010	2	0	0	0	0	0	0	0	0	0	0
549	Bel********	154.69	1	0	1	1929	1	2005	1	0	0	0	0	0	0	0	0	0	0
550	Bel********	160.157	3	0	1	1973	6	2003	1	1	0	0	0	0	0	0	0	0	0
551	Bel********	156.593	2	0	1	1938	2	2004	2	1	0	0	0	0	1	0	0	0	0
552	Bel********	175	3	0	2	1949	3	2008	2	1	0	0	0	0	0	0	0	0	0
554	Bel********	171.218	3	0	2	1970	6	2004	4	0	0	0	0	0	0	0	0	0	0
555	Bel********	169	3	0	1	1972	6	2011	1	1	0	0	0	0	0	0	0	0	0
556	Bel********	159.194	3	0	1	1960	5	2002	1	0	0	0	0	0	1	0	0	0	0
557	Bel********	182	3	0	2	1970	6	2010	1	1	0	0	0	0	0	0	0	0	0
558	Bel********	159.194	3	0	1	1961	5	2004	2	0	0	0	0	0	0	0	0	0	0
559	Bel********	156.593	2	0	1	1935	2	2010	3	0	0	0	0	1	0	0	0	0	0
560	Bel********	163	1	0	2	1972	6	2006	2	0	0	0	0	0	0	0	0	0	0
561	Bel********	165	1	0	2	1957	4	2006	2	1	0	0	0	0	0	0	0	0	0
562	Bel********	164.147	1	0	2	1926	1	2002	3	0	0	0	0	1	0	0	0	0	0
563	Bel********	173	3	0	2	1940	3	2016	2	1	1	0	0	1	0	0	0	0	0
564	Bel********	168	2	1	2	1961	5	2006	2	1	0	0	0	0	0	0	0	0	0
565	Bel********	168.155	2	1	2	1954	4	2003	2	1	1	0	0	1	0	0	0	0	0
567	Ben********	164	3	0	1	1931	2	2007	3	1	0	0	0	0	0	0	0	0	0
568	Ben********	168	2	0	2	1933	2	2007	1	1	0	0	0	0	0	0	0	0	0
569	Ben********	171.218	3	0	2	1970	6	2002	1	1	0	0	0	0	1	0	0	0	0
570	Ben********	156	1	1	1	1979	6	2010	1	1	0	0	0	0	0	0	0	0	0
571	Ben********	156.588	1	0	1	1941	3	2007	2	0	0	0	0	0	0	0	0	0	0
572	Ben********	167	2	0	2	1956	4	2007	1	1	0	0	0	0	0	1	0	0	0
573	Ber********	157.526	2	0	1	1957	4	2003	2	1	0	0	0	0	0	0	0	0	0
574	Ber********	171.218	3	0	2	1971	6	2004	1	0	0	0	0	0	0	0	0	0	0
575	Ber********	164	3	0	1	1939	2	2007	2	1	0	0	0	1	0	0	0	0	0
576	Ber********	165	3	0	1	1971	6	2008	1	1	0	0	0	0	0	0	0	0	0
577	Ber********	160	1	0	2	1940	3	2013	1	0	1	1	0	1	0	0	0	0	0
578	Ber********	168.155	2	0	2	1952	4	2005	4	1	0	0	0	0	1	0	0	0	0
579	Ber********	165.031	1	0	2	1936	2	2003	2	1	1	0	0	0	1	0	0	0	0
580	Ber********	156.588	1	0	1	1948	3	2003	2	0	0	0	0	0	0	1	0	0	0
581	Ber********	173	3	0	2	1946	3	2012	4	0	0	0	0	0	0	0	0	0	0
582	Ber********	171	3	0	2	1951	4	2007	2	1	0	0	0	1	0	0	0	0	0
583	Ber********	157.526	2	1	1	1954	4	2006	2	1	0	0	0	0	0	0	0	0	0
584	Ber********	154	1	0	1	1936	2	2008	2	0	0	0	1	1	0	0	0	0	0
585	Ber********	149	1	0	1	1941	3	2011	1	0	0	0	0	0	0	1	1	0	0
586	Ber********	166.312	2	0	2	1943	3	2003	2	0	0	0	0	1	0	0	0	0	0
587	Bet********	157	2	0	1	1960	5	2011	2	0	0	0	0	0	0	0	0	0	0
588	Bet********	149	1	0	1	1953	4	2016	2	0	0	0	1	0	0	0	0	0	0
589	Bia********	160.157	3	0	1	1974	6	2004	2	0	0	0	0	0	0	0	0	0	0
590	Bia********	168	2	0	2	1977	6	2016	1	1	0	0	0	0	0	0	0	0	0
591	Bia********	159	2	1	1	1982	7	2008	1	1	0	0	0	0	0	0	0	0	0
592	Bia********	184	3	0	2	1974	6	2013	1	1	0	0	0	0	0	0	0	0	0
593	Bia********	168	2	1	2	1962	5	2016	2	0	0	0	0	0	0	0	0	0	0
595	Bia********	176	3	0	2	1981	7	2008	1	0	0	0	0	0	0	0	0	0	0
596	Bia********	157.526	2	0	1	1950	4	2006	1	0	0	0	0	1	0	1	1	0	0
597	Bia********	161	1	0	2	1935	2	2011	2	1	0	0	0	0	0	0	0	0	0
598	Bia********	158	2	1	1	1930	2	2002	2	0	1	1	0	1	1	0	0	0	0
599	Bia********	169	3	0	1	1965	5	2010	1	1	0	0	0	0	0	0	0	0	0
600	Bia********	166.312	2	0	2	1945	3	2004	2	1	0	0	0	0	0	0	0	0	0
601	Bia********	159	2	1	1	1953	4	2006	2	0	0	1	0	0	0	0	0	0	0
602	Bia********	156.593	2	0	1	1931	2	2005	3	0	0	0	0	0	0	1	0	0	0
603	Bia********	156.588	1	1	1	1948	3	2011	2	0	0	0	1	1	0	0	0	0	0
604	Bia********	166.312	2	1	2	1943	3	2005	2	1	0	0	0	0	0	0	0	0	0
605	Bia********	167	2	0	2	1943	3	2011	2	0	1	0	0	0	0	0	0	0	0
606	Bia********	167	3	0	1	1980	7	2008	1	1	0	0	0	0	0	0	0	0	0
607	Bia********	161	3	0	1	1962	5	2007	2	0	0	0	0	0	0	1	1	0	0
609	Bia********	159	2	0	1	1963	5	2007	2	0	0	1	0	0	0	0	0	0	0
610	Bia********	164	3	0	1	1963	5	2009	4	0	0	0	0	0	0	0	0	0	0
611	Bia********	154	1	0	1	1951	4	2008	2	0	0	1	0	1	0	0	0	0	0
612	Bia********	156	1	0	1	1954	4	2015	2	1	0	0	0	0	0	0	0	0	0
613	Bia********	156.593	2	1	1	1936	2	2005	2	0	0	0	0	1	1	1	1	0	0
614	Bia********	154.69	1	0	1	1924	1	2005	3	0	1	0	0	1	1	0	0	0	0
615	Bia********	156	1	1	1	1966	5	2011	4	1	0	1	0	1	0	0	0	0	0
616	Bia********	154	1	0	1	1951	4	2014	3	0	0	0	1	0	0	0	0	0	0
617	Bia********	156.588	1	0	1	1943	3	2004	4	1	0	0	0	0	0	0	0	0	0
618	Bia********	159	2	0	1	1968	5	2009	2	1	0	0	0	0	0	0	0	0	0
619	Bic********	159	2	0	1	1965	5	2009	2	1	0	0	0	0	0	0	0	0	0
620	Bic********	156.593	2	0	1	1934	2	2003	2	0	0	0	0	1	0	0	0	0	0
621	Bic********	156.588	1	0	1	1941	3	2005	3	0	0	0	0	0	0	1	1	0	0
622	Bic********	178	3	0	2	1963	5	2011	2	0	0	0	0	0	0	0	0	0	0
624	Bic********	154	1	1	1	1959	4	2008	1	1	0	0	0	0	0	0	0	0	0
625	Bid********	154	1	0	1	1977	6	2006	1	1	0	0	0	0	0	0	0	0	0
626	Bid********	157.526	2	0	1	1956	4	2004	2	0	0	0	0	0	0	0	0	0	0
627	Bid********	160	1	0	2	1940	3	2010	2	1	0	0	0	0	0	0	0	0	0
628	Bid********	165	1	1	2	1945	3	2013	2	1	0	0	0	0	0	0	0	0	0
629	Bid********	154	1	0	1	1975	6	2016	2	1	0	0	0	0	0	0	0	0	0
630	Bid********	154	1	0	2	1976	6	2009	1	1	0	0	0	0	0	0	0	0	0
631	Bid********	174	3	1	2	1968	5	2014	1	1	0	0	0	0	0	0	0	0	0
632	Bid********	170.573	3	1	2	1960	5	2004	4	1	0	0	0	0	0	0	0	0	0
633	Bid********	156.593	2	0	1	1931	2	2006	3	0	0	0	0	1	0	0	0	0	0
636	Bid********	154.69	1	1	1	1928	1	2010	3	0	0	0	0	0	1	0	0	0	0
637	Bid********	160.157	3	0	1	1974	6	2005	1	0	0	0	0	0	0	0	0	0	0
638	Bie********	155	1	1	1	1952	4	2006	2	1	0	0	0	0	0	0	0	0	0
639	Bie********	169	3	1	1	1953	4	2007	2	0	0	0	0	0	0	0	0	0	0
640	Bif********	166	3	1	1	1964	5	2015	4	1	0	0	0	0	0	0	0	0	0
641	Big********	169	3	1	1	1957	4	2008	2	1	0	0	0	0	0	0	0	0	0
642	Big********	166.312	2	0	2	1940	3	2006	2	1	0	0	0	0	0	0	0	0	0
643	Bil********	160	1	1	2	1928	1	2008	1	0	0	0	0	0	0	1	0	0	0
644	Bil********	157	2	0	1	1973	6	2006	2	0	0	0	0	0	0	0	0	0	0
645	Bil********	154	1	1	1	1966	5	2016	4	0	0	0	0	0	0	1	0	0	0
646	Bin********	156	1	0	1	1950	4	2007	2	1	0	0	0	0	0	0	0	0	0
647	Bio********	168.155	2	0	2	1956	4	2003	2	0	0	0	0	1	0	0	0	0	0
648	Bio********	156.588	1	0	1	1947	3	2005	2	1	0	0	0	0	0	0	0	0	0
651	Bio********	178	3	0	2	1980	7	2006	1	1	0	0	0	0	0	0	0	0	0
652	Bio********	156.593	2	0	1	1937	2	2005	3	0	0	0	0	1	0	0	0	0	0
653	Bio********	158	1	0	2	1943	3	2012	2	0	1	1	0	1	0	0	0	0	0
654	Bio********	165.031	1	1	2	1931	2	2005	2	1	1	0	1	1	0	0	0	0	0
656	Bio********	164.147	1	1	2	1929	1	2002	3	1	0	0	0	0	0	0	0	0	0
657	Bio********	156.588	1	1	1	1947	3	2004	3	0	0	0	0	0	0	0	0	0	0
658	Bio********	159	2	0	1	1979	6	2014	2	1	0	0	0	0	0	0	0	0	0
659	Bio********	151	1	0	1	1945	3	2007	2	1	0	1	0	0	0	0	0	0	0
660	Bio********	157.526	2	0	1	1951	4	2003	2	0	0	0	0	0	0	0	0	0	0
661	Bio********	172	3	0	2	1959	4	2009	2	0	0	0	0	1	0	0	0	0	0
662	Bio********	168	2	1	2	1960	5	2011	2	0	0	0	0	0	0	0	0	0	0
663	Bir********	179	3	0	2	1967	5	2008	2	0	0	0	0	0	0	0	0	0	0
664	Bis********	166.312	2	1	2	1944	3	2005	4	1	0	0	0	0	0	0	0	0	0
665	Bis********	163	3	0	1	1957	4	2008	2	0	0	0	0	0	0	0	0	0	0
666	Bit********	164	3	0	1	1950	4	2008	2	0	0	0	0	0	0	0	0	0	0
667	Bit********	166	2	0	2	1945	3	2010	2	1	0	1	0	0	0	1	0	0	0
668	Bit********	156.588	1	0	1	1943	3	2004	2	0	0	1	0	1	0	0	0	0	0
669	Bit********	163	1	1	2	1932	2	2014	2	1	1	1	1	1	0	0	0	0	0
671	Bit********	168	2	0	2	1947	3	2013	2	0	0	0	0	0	0	0	0	0	0
672	Bit********	156.593	2	0	1	1932	2	2002	2	0	1	0	0	1	1	0	0	0	0
673	Bit********	159	2	0	1	1976	6	2007	2	0	0	0	0	0	0	0	0	0	0
674	Bit********	157	2	0	1	1956	4	2016	2	0	0	0	0	0	0	0	0	0	0
676	Bla********	180	3	1	2	1938	2	2007	2	1	1	0	0	1	0	0	0	0	0
677	Bo ********	158	1	0	2	1943	3	2008	2	1	0	0	0	0	0	0	0	0	0
678	Bo ********	164.147	1	0	2	1927	1	2003	2	0	0	0	0	0	0	0	0	0	0
679	Bo ********	178	3	0	2	1963	5	2008	2	1	0	0	0	0	0	0	0	0	0
681	Boe********	154	1	0	1	1943	3	2011	2	0	0	0	0	0	1	1	0	0	0
682	Boe********	170.573	3	1	2	1969	5	2005	1	0	0	0	1	0	0	0	0	0	0
685	Boe********	165	3	0	1	1969	5	2010	2	1	0	0	0	0	0	0	0	0	0
686	Boe********	163	1	0	2	1935	2	2007	2	1	0	0	0	1	0	1	0	0	0
687	Boi********	163	1	1	2	1955	4	2008	2	1	0	0	0	1	0	1	0	0	1
688	Boi********	166	3	1	1	1974	6	2009	4	1	0	0	0	0	0	0	0	0	0
689	Boi********	159	2	0	1	1980	7	2006	1	1	0	0	0	0	0	0	0	0	0
690	Boi********	151	1	0	1	1969	5	2012	1	0	0	0	0	0	0	0	0	0	0
691	Boi********	156.588	1	1	1	1942	3	2002	2	0	0	0	0	0	0	0	0	0	0
692	Boi********	156	1	0	1	1962	5	2007	1	0	0	0	0	0	0	0	0	0	0
693	Boi********	170.573	3	1	2	1964	5	2008	1	0	0	0	1	1	0	0	0	0	0
694	Boi********	160.157	3	0	1	1977	6	2005	1	1	0	0	0	0	0	0	0	0	0
695	Bol********	164	3	1	1	1946	3	2016	2	1	0	0	0	1	1	0	0	0	0
696	Bol********	156.588	1	0	1	1943	3	2002	2	1	0	0	0	0	0	0	0	0	0
697	Bol********	165.031	1	1	2	1934	2	2003	3	1	0	0	1	1	0	0	0	0	0
698	Bol********	168	2	0	2	1972	6	2007	1	1	0	0	0	0	0	1	0	0	1
699	Bom********	151	1	0	1	1961	5	2009	2	0	0	0	0	0	0	0	0	0	0
700	Bom********	168.155	2	0	2	1951	4	2004	2	1	0	0	0	0	0	0	0	0	0
701	Bon********	164.147	1	1	2	1920	1	2004	1	1	0	0	0	0	0	0	0	0	0
702	Bon********	149	1	1	1	1958	4	2009	2	0	0	0	0	0	0	0	0	0	0
703	Bon********	173	3	0	2	1944	3	2009	2	0	0	0	0	0	0	0	0	0	0
704	Bon********	160.157	3	0	1	1970	6	2005	2	1	0	0	0	0	0	0	0	0	0
705	Bon********	162	3	0	1	1967	5	2015	2	0	0	0	0	0	0	0	0	0	0
706	Bon********	158	2	0	1	1976	6	2009	2	0	0	0	0	0	0	0	0	0	0
707	Bon********	170.573	3	1	2	1967	5	2003	2	0	0	0	0	0	0	0	0	0	0
708	Bon********	159	2	0	1	1959	4	2007	2	0	0	0	0	1	0	0	0	0	0
709	Bon********	154.69	1	1	1	1929	1	2002	2	0	0	0	0	0	0	0	0	0	0
710	Bon********	165	1	1	2	1954	4	2012	2	0	0	0	0	0	0	0	0	0	0
711	Bon********	156.588	1	0	1	1943	3	2002	2	0	0	0	0	0	0	0	0	0	0
712	Bon********	156.593	2	0	1	1937	2	2005	1	0	0	0	1	1	0	0	0	0	0
713	Bon********	156.593	2	0	1	1936	2	2004	2	0	1	0	0	0	1	0	0	0	0
714	Bon********	163	3	0	1	1978	6	2008	1	0	0	0	0	0	0	0	0	0	0
715	Bor********	155	1	0	1	1936	2	2010	2	0	0	0	1	0	0	0	0	0	0
716	Bor********	156.588	1	0	1	1946	3	2003	2	1	0	0	0	1	0	0	0	0	0
717	Bor********	178	3	1	2	1966	5	2013	2	0	0	0	0	0	0	0	0	0	0
718	Bor********	165.031	1	1	2	1933	2	2003	1	1	0	0	0	0	0	0	0	0	0
719	Bor********	160	1	0	2	1942	3	2008	2	0	0	1	0	0	0	0	0	0	0
720	Bor********	158	1	0	2	1948	3	2016	1	0	0	0	0	1	1	1	0	0	0
721	Bor********	159	2	0	1	1968	5	2013	2	1	0	0	0	0	0	0	0	0	0
722	Bor********	159.194	3	0	1	1966	5	2004	2	1	0	0	0	0	0	0	0	0	0
723	Bor********	154	1	0	1	1926	1	2007	3	1	0	0	0	0	0	1	0	0	0
724	Bor********	163	1	0	2	1949	3	2008	2	1	0	0	1	0	0	0	0	0	0
725	Bor********	156.588	1	0	1	1948	3	2005	2	0	0	0	0	0	0	0	0	0	0
726	Bos********	159	2	0	1	1948	3	2013	2	1	0	0	0	0	0	1	1	0	0
727	Bos********	156.588	1	1	1	1943	3	2005	2	0	0	0	0	1	0	1	1	0	0
728	Bos********	157.526	2	1	1	1957	4	2005	1	1	0	0	0	0	0	1	0	0	1
729	Bos********	164.147	1	1	2	1928	1	2004	2	1	0	0	0	1	0	0	0	0	0
730	Bos********	159.194	3	0	1	1962	5	2002	4	0	0	0	0	1	0	0	0	0	0
731	Bos********	165	1	1	2	1938	2	2007	2	0	0	1	1	1	1	0	0	0	0
732	Bos********	154	1	0	1	1941	3	2015	1	1	0	0	0	1	0	0	0	0	0
733	Bos********	162	3	0	1	1929	1	2013	2	1	0	0	0	0	0	1	1	0	1
734	Bos********	168.155	2	0	2	1953	4	2003	2	1	0	0	0	1	0	0	0	0	0
735	Bos********	171.218	3	0	2	1970	6	2012	2	1	0	0	0	0	0	0	0	0	0
736	Bos********	174	3	0	2	1979	6	2016	1	1	0	1	0	0	0	0	0	0	0
738	Bot********	168	2	0	2	1937	2	2008	2	0	0	0	0	1	0	1	0	1	0
739	Bot********	160.157	3	0	1	1973	6	2004	2	1	0	0	0	0	0	0	0	0	0
740	Boy********	162	3	1	1	1961	5	2016	2	0	0	0	0	1	0	0	0	0	0
741	Bra********	162	3	1	1	1964	5	2008	2	0	0	0	0	0	0	0	0	0	0
742	Bra********	159	2	0	1	1947	3	2008	2	0	0	1	0	1	1	0	0	0	0
743	Bra********	159	2	0	1	1932	2	2009	2	0	0	1	0	0	0	0	0	0	0
744	Bra********	174	3	1	2	1963	5	2007	2	0	0	0	0	0	0	0	0	0	0
745	Bra********	144	1	1	1	1980	7	2014	1	0	0	0	0	0	0	0	0	0	0
746	Bra********	159.194	3	1	1	1961	5	2003	4	0	0	0	0	0	0	0	0	0	0
747	Bra********	163	1	0	2	1948	3	2006	2	1	0	0	0	0	0	0	0	0	0
748	Bra********	159.194	3	0	1	1968	5	2004	2	0	0	0	0	0	0	0	0	0	0
749	Bra********	149	1	1	1	1948	3	2007	2	0	0	0	0	0	0	0	0	0	0
750	Bra********	158	1	1	2	1939	2	2009	2	1	0	0	0	1	0	0	0	0	0
751	Bra********	157.526	2	0	1	1954	4	2005	4	0	0	0	0	1	0	0	0	0	0
752	Bra********	173	3	1	2	1940	3	2009	2	1	0	0	0	0	0	0	0	0	0
753	Bra********	152	1	0	1	1957	4	2008	2	0	0	1	0	1	0	0	0	0	0
754	Bra********	164	3	0	1	1944	3	2015	3	1	0	0	0	1	0	0	0	0	0
755	Bra********	160.157	3	0	1	1977	6	2005	1	1	0	0	0	0	0	0	0	0	0
756	Bra********	157	2	0	1	1937	2	2008	2	0	0	0	0	0	0	0	0	0	0
757	Bra********	156.593	2	0	1	1934	2	2003	1	1	0	0	0	0	0	1	1	0	0
758	Bra********	170.573	3	0	2	1962	5	2005	2	0	0	0	0	0	0	0	0	0	0
759	Bra********	156.588	1	0	1	1943	3	2004	2	0	0	0	0	0	0	1	1	0	0
760	Bra********	170.573	3	0	2	1965	5	2004	1	1	0	0	0	0	0	0	0	0	0
761	Bra********	158	2	0	1	1942	3	2006	2	1	0	0	0	0	0	0	0	0	0
762	Bra********	166	2	1	2	1961	5	2011	1	0	0	0	0	0	1	0	0	0	0
764	Bra********	159.194	3	1	1	1964	5	2002	2	0	0	0	0	0	0	0	0	0	0
765	Bra********	144	1	0	1	1938	2	2011	2	0	0	0	1	0	0	0	0	0	0
766	Bra********	188	3	0	2	1964	5	2009	2	1	0	0	0	0	0	0	0	0	0
767	Bra********	159	2	0	1	1950	4	2013	3	0	0	0	0	0	0	0	0	0	0
769	Bre********	157.526	2	0	1	1952	4	2011	2	0	0	0	0	1	0	1	0	0	0
770	Bri********	170.573	3	0	2	1968	5	2005	2	0	0	0	0	0	0	0	0	0	0
771	Bri********	168	3	0	1	1949	3	2008	2	1	0	0	0	1	0	1	0	0	0
773	Bro********	173	3	1	2	1936	2	2014	2	1	1	0	0	0	0	0	0	0	0
774	Bro********	159.194	3	0	1	1969	5	2004	2	0	0	0	0	0	0	0	0	0	0
775	Bro********	154.69	1	0	1	1929	1	2002	3	1	1	0	0	0	1	0	0	0	0
776	Bro********	156.588	1	0	1	1949	3	2011	2	1	0	0	1	0	0	0	0	0	0
777	Bro********	157	2	0	1	1982	7	2009	2	1	0	0	0	0	0	0	0	0	0
778	Bro********	156.593	2	1	1	1935	2	2003	2	0	0	0	0	0	0	0	0	0	0
779	Bro********	151	1	0	1	1958	4	2008	1	1	0	0	0	0	0	0	0	0	0
780	Bro********	171	3	1	2	1989	7	2015	1	0	0	0	0	0	0	0	0	0	0
781	Bro********	168.155	2	0	2	1950	4	2010	2	1	0	0	0	0	0	0	0	0	0
782	Bro********	168	2	1	2	1952	4	2010	2	1	0	0	0	1	0	0	0	0	0
783	Bro********	159.194	3	0	1	1964	5	2002	2	0	0	0	1	0	0	0	0	0	0
784	Bro********	168	3	0	1	1956	4	2016	2	0	0	0	1	0	0	0	0	0	0
785	Bro********	159.194	3	0	1	1966	5	2002	2	0	0	0	0	0	0	0	0	0	0
786	Bro********	157	2	0	1	1962	5	2007	2	1	0	1	1	0	0	0	0	0	0
787	Bro********	170.573	3	0	2	1961	5	2005	2	0	0	0	0	0	0	0	0	0	0
788	Bro********	152	1	0	1	1952	4	2007	2	0	0	0	0	0	0	0	0	0	0
789	Bru********	156.593	2	0	1	1931	2	2007	2	1	0	0	0	0	0	0	0	0	0
790	Bru********	149	1	0	1	1968	5	2016	1	1	0	0	0	1	0	0	0	0	0
791	Bru********	157.526	2	1	1	1953	4	2005	3	0	0	0	0	0	0	0	0	0	0
792	Bru********	154	1	0	1	1964	5	2008	2	1	0	0	0	0	0	0	0	0	0
793	Bru********	167	2	0	2	1959	4	2008	1	0	0	0	0	0	0	0	0	0	0
794	Bru********	156.593	2	0	1	1935	2	2005	2	0	0	0	0	0	0	0	0	0	0
795	Bru********	161	3	0	1	1953	4	2016	2	0	0	0	0	1	1	0	0	0	0
796	Bru********	149	1	0	1	1947	3	2007	4	0	0	1	1	0	0	0	0	0	0
797	Bru********	164	1	0	2	1959	4	2008	2	1	0	0	0	0	0	1	0	0	1
798	Bru********	149	1	0	1	1953	4	2010	2	1	0	1	0	1	0	0	0	0	0
799	Bru********	161	3	1	1	1976	6	2007	1	1	0	0	0	0	0	0	0	0	0
800	Bru********	156.593	2	0	1	1933	2	2004	2	0	0	0	0	1	0	1	1	0	0
801	Bru********	160.157	3	0	1	1979	6	2005	2	0	0	0	0	0	0	0	0	0	0
802	Bru********	149	1	0	1	1964	5	2009	2	1	0	0	0	1	0	0	0	0	0
803	Bru********	167	3	1	1	1964	5	2015	2	1	0	0	0	1	0	0	0	0	0
804	Bru********	159	2	0	1	1930	2	2011	3	0	1	0	0	1	1	0	0	0	0
805	Bru********	167	3	0	1	1927	1	2016	2	0	1	0	0	1	1	0	0	0	0
806	Bru********	168.155	2	1	2	1956	4	2005	2	0	0	0	0	0	0	0	0	0	0
807	Bru********	159	1	1	2	1964	5	2012	1	0	0	1	0	0	0	1	0	0	0
808	Bru********	159.194	3	0	1	1965	5	2003	2	0	0	0	0	0	0	0	0	0	0
809	Bru********	158	1	0	2	1959	4	2016	1	0	0	0	0	0	0	1	0	0	1
810	Bru********	156.588	1	1	1	1941	3	2009	1	1	0	0	1	1	0	0	0	0	0
811	Bru********	156	1	0	1	1951	4	2006	2	0	0	0	0	0	0	0	0	0	0
812	Bru********	154	1	0	1	1942	3	2008	3	0	0	1	0	1	0	0	0	0	0
813	Bru********	156.588	1	0	1	1948	3	2008	2	0	0	0	0	0	1	0	0	0	0
814	Bru********	168.155	2	0	2	1953	4	2004	1	1	0	0	0	0	0	0	0	0	0
815	Bru********	171.218	3	1	2	1972	6	2004	1	0	0	0	0	0	0	0	0	0	0
816	Bru********	159	2	1	1	1973	6	2009	1	0	0	0	0	0	0	1	0	0	0
817	Bru********	149	1	0	1	1963	5	2016	1	1	0	0	0	0	0	0	0	0	0
818	Bru********	149	1	0	1	1933	2	2009	3	0	0	0	1	0	0	0	0	0	0
819	Bru********	164.147	1	1	2	1927	1	2010	3	0	0	0	0	0	0	1	0	0	1
820	Bru********	154.69	1	0	1	1929	1	2006	3	0	0	0	1	0	0	0	0	0	0
822	Bru********	156.593	2	1	1	1938	2	2002	2	1	0	0	1	1	0	0	0	0	0
823	Bru********	162	3	0	1	1968	5	2012	2	1	0	0	0	0	0	0	0	0	0
824	Bua********	171.218	3	0	2	1970	6	2004	1	0	0	0	0	0	0	0	0	0	0
825	Bua********	157.526	2	0	1	1958	4	2011	2	1	0	0	0	0	0	0	0	0	0
826	Bua********	153	1	1	2	1935	2	2009	1	0	1	1	0	0	0	0	0	0	0
827	Bua********	158	1	0	2	1954	4	2009	2	0	0	0	0	0	0	0	0	0	0
828	Bua********	166	2	0	2	1940	3	2011	2	1	1	0	1	1	1	0	0	0	0
829	Bua********	157.526	2	0	1	1955	4	2005	2	0	0	0	1	0	0	0	0	0	0
830	Bud********	159	2	0	1	1933	2	2013	2	0	0	0	0	1	0	0	0	0	0
831	Bud********	156.593	2	0	1	1938	2	2003	2	0	0	0	0	1	0	0	0	0	0
832	Bud********	167	2	0	2	1944	3	2006	2	1	0	0	0	1	0	0	0	0	0
833	Bud********	156.588	1	0	1	1947	3	2004	2	1	0	0	0	0	0	0	0	0	0
834	Bud********	164.147	1	1	2	1921	1	2004	2	0	0	0	0	1	0	0	0	0	0
835	Bud********	154	1	0	1	1930	2	2016	3	0	1	0	1	1	1	0	0	0	0
836	Bud********	155	1	0	1	1929	1	2008	2	0	1	0	0	1	0	0	0	0	0
837	Bud********	156.588	1	0	1	1940	3	2003	1	0	0	0	0	0	0	1	1	0	0
838	Bud********	168	2	0	2	1931	2	2006	2	1	0	1	0	0	0	1	0	0	0
839	Bud********	185	3	0	2	1973	6	2007	2	0	0	0	0	0	0	0	0	0	0
840	Bud********	165.031	1	1	2	1934	2	2003	2	0	1	0	1	1	0	0	0	0	0
841	Bud********	146	1	0	1	1934	2	2007	2	0	0	1	0	1	0	0	0	0	0
842	Bud********	165.031	1	1	2	1937	2	2007	2	1	1	0	0	0	0	0	0	0	0
843	Bud********	168	2	0	2	1962	5	2006	2	0	0	0	0	0	0	0	0	0	0
844	Bud********	159	2	0	1	1971	6	2013	2	0	0	0	0	0	0	0	0	0	0
845	Bud********	154	1	0	1	1948	3	2007	3	1	0	0	0	0	0	0	0	0	0
846	Bud********	170.573	3	0	2	1964	5	2009	1	1	0	0	0	0	0	0	0	0	0
847	Bui********	156.588	1	1	1	1944	3	2007	2	0	0	0	0	0	0	0	0	0	0
848	Bui********	156.593	2	0	1	1939	2	2002	2	0	1	0	0	0	1	0	0	0	0
849	Bui********	157.526	2	1	1	1951	4	2005	2	0	0	0	0	0	0	0	0	0	0
850	Bul********	166	3	0	1	1969	5	2011	4	1	0	0	1	0	0	0	0	0	0
851	Bul********	171.218	3	0	2	1972	6	2002	1	0	0	0	0	0	0	0	0	0	0
852	Bul********	144	1	1	1	1946	3	2014	1	0	0	0	1	1	0	0	0	0	0
853	Bul********	170.573	3	0	2	1964	5	2002	4	1	0	0	0	0	0	0	0	0	0
854	Bul********	168.155	2	1	2	1950	4	2002	2	1	0	0	0	0	0	0	0	0	0
855	Bul********	159	2	0	1	1944	3	2009	2	0	0	0	0	1	0	0	0	0	0
856	Bul********	154.69	1	0	1	1929	1	2004	1	0	0	0	0	0	0	0	0	0	0
857	Bul********	159	2	0	1	1940	3	2016	2	0	0	0	1	1	0	0	0	0	0
858	Bul********	158	1	0	2	1942	3	2013	1	0	0	0	0	0	0	1	0	0	0
859	Bul********	154	1	0	1	1935	2	2012	2	0	0	0	1	1	1	0	0	0	0
860	Bul********	157	2	1	1	1944	3	2006	2	0	0	1	0	1	0	0	0	0	0
861	Bul********	174	3	0	2	1953	4	2008	2	0	0	0	0	0	0	0	0	0	0
862	Bul********	162	3	1	1	1969	5	2011	2	1	0	0	0	0	0	0	0	0	0
863	Buo********	171.218	3	0	2	1970	6	2005	1	0	0	0	0	0	0	0	0	0	0
864	Bur********	165.031	1	1	2	1939	2	2005	2	1	1	0	0	1	1	0	0	0	0
865	Bur********	165.031	1	1	2	1934	2	2003	1	1	0	0	0	0	1	0	0	0	0
866	Bur********	159.194	3	1	1	1968	5	2003	2	1	0	0	0	0	0	0	0	0	0
868	Bus********	169	3	0	1	1944	3	2016	3	1	0	0	0	0	0	0	0	0	0
869	Bus********	157	2	1	1	1949	3	2006	2	0	0	0	0	0	0	0	0	0	0
870	Bus********	164	3	0	1	1938	2	2007	2	0	0	0	0	1	0	0	0	0	0
871	Bus********	169	3	0	1	1960	5	2004	2	1	0	0	0	0	0	0	0	0	0
872	Bus********	160.981	3	0	1	1980	7	2007	1	0	0	0	0	0	0	0	0	0	0
873	Bus********	158	1	0	2	1951	4	2014	2	0	0	0	1	0	0	0	0	0	0
874	Bus********	164	3	0	1	1977	6	2007	2	1	0	1	0	0	0	0	0	0	0
875	Bus********	159	2	0	1	1954	4	2004	2	0	0	0	0	0	0	0	0	0	0
877	Bus********	144	1	1	1	1942	3	2008	4	0	0	1	0	0	1	0	0	0	0
878	Bus********	160.157	3	0	1	1970	6	2016	1	1	0	0	0	0	0	0	0	0	0
879	Bus********	165	1	1	2	1943	3	2008	1	0	0	0	0	0	0	1	0	0	0
880	Bus********	156.588	1	0	1	1942	3	2009	2	0	0	0	0	0	0	0	0	0	0
881	Bus********	146	1	1	1	1973	6	2010	1	0	0	0	0	0	1	0	0	0	0
882	Bus********	156.588	1	1	1	1941	3	2006	2	0	0	0	0	0	0	0	0	0	0
883	Bus********	158	1	0	2	1939	2	2015	2	1	0	0	0	0	0	0	0	0	0
884	Bus********	171	3	0	1	1967	5	2015	3	1	0	1	1	0	0	0	0	0	0
885	Bus********	165	3	0	1	1934	2	2009	2	0	0	0	0	0	0	0	0	0	0
886	Bus********	149	1	1	1	1961	5	2002	2	1	0	0	0	0	0	0	0	0	0
887	Bus********	168.155	2	0	2	1952	4	2009	2	1	0	0	0	0	0	0	0	0	0
888	Bus********	164	3	0	1	1978	6	2009	1	1	0	0	0	0	0	0	0	0	0
889	Bus********	154	1	1	1	1948	3	2014	2	1	1	0	0	0	0	0	0	0	0
890	Bus********	154	1	0	1	1954	4	2011	2	1	0	0	0	0	0	0	0	0	0
891	Bus********	151	1	1	2	1952	4	2002	2	0	0	0	0	0	0	0	0	0	0
892	Bus********	157.526	2	0	1	1953	4	2008	2	1	0	0	0	0	0	0	0	0	0
893	Bus********	158	1	0	2	1980	7	2010	1	1	0	0	0	0	0	0	0	0	0
894	Bus********	175	3	1	1	1960	5	2008	1	1	0	0	0	0	0	0	0	0	0
896	Bus********	154.69	1	0	1	1924	1	2008	3	0	0	0	0	1	0	0	0	0	0
897	Bus********	149	1	0	1	1974	6	2003	1	1	0	0	0	0	0	0	0	0	0
898	Bus********	166.312	2	0	2	1942	3	2009	3	1	0	0	0	1	0	0	0	0	0
899	But********	170	2	0	2	1977	6	2015	1	1	0	1	0	0	0	0	0	0	0
900	But********	172	3	0	1	1979	6	2005	1	1	0	0	0	0	0	0	0	0	0
901	Cab********	164	3	1	1	1965	5	2006	1	1	0	0	0	0	0	0	0	0	0
902	Cab********	163	1	1	2	1935	2	2015	2	0	0	0	0	0	0	0	0	0	0
903	Cab********	149	1	0	1	1935	2	2009	2	0	0	0	1	0	0	0	0	0	0
904	Cab********	168	2	0	2	1970	6	2008	2	1	0	0	0	0	0	0	0	0	0
905	Cab********	160.157	3	1	1	1977	6	2004	2	0	0	0	0	0	0	0	0	0	0
906	Cab********	154.69	1	0	1	1923	1	2003	3	0	1	0	0	1	0	0	0	0	0
907	Cab********	154.69	1	1	1	1926	1	2010	1	0	0	0	0	0	0	0	0	0	0
908	Cab********	165	3	1	1	1971	6	2015	3	1	0	1	1	1	0	0	0	0	0
909	Cab********	159.194	3	1	1	1963	5	2008	1	1	0	0	0	0	0	0	0	0	0
910	Cab********	159	2	0	1	1944	3	2014	2	0	0	0	1	1	0	0	0	0	0
911	Cab********	177	3	1	2	1962	5	2011	2	0	0	0	0	1	0	0	0	0	0
912	Cab********	160.157	3	0	1	1971	6	2003	1	0	0	0	0	0	0	0	0	0	0
913	Cab********	157.526	2	0	1	1951	4	2003	2	1	0	0	0	0	0	0	0	0	0
914	Cab********	154	1	0	1	1942	3	2016	3	0	0	0	0	1	0	0	0	0	0
915	Cab********	154	1	0	1	1952	4	2008	2	1	0	0	0	0	0	0	0	0	0
916	Cab********	157	2	0	1	1941	3	2009	3	0	0	0	0	0	0	0	0	0	0
917	Cab********	149	1	1	1	1981	7	2009	2	1	0	0	0	0	0	0	0	0	0
918	Cab********	166	2	0	2	1952	4	2016	2	1	0	0	0	1	0	0	0	0	0
919	Cab********	152	1	0	2	1939	2	2006	2	1	0	0	0	1	0	0	0	0	0
920	Cab********	166	3	0	1	1949	3	2011	3	1	0	1	0	1	0	0	0	0	0
921	Cab********	168.155	2	0	2	1950	4	2004	2	1	0	0	0	0	0	0	0	0	0
922	Cab********	166.312	2	0	2	1944	3	2004	2	1	0	0	0	0	0	0	0	0	0
923	Cab********	166	2	1	2	1975	6	2016	1	0	0	0	0	0	0	0	0	0	0
924	Cab********	171	3	0	2	1970	6	2013	2	0	0	0	0	0	0	0	0	0	0
925	Cab********	168.155	2	0	2	1954	4	2003	2	0	0	0	0	1	0	0	0	0	0
926	Cab********	165.031	1	0	2	1933	2	2011	2	0	0	0	0	1	0	0	0	0	0
927	Cab********	152	1	0	1	1948	3	2008	2	1	0	1	0	0	0	0	0	0	0
928	Cac********	156.588	1	0	1	1944	3	2002	3	0	0	0	0	1	0	0	0	0	0
929	Cac********	168	2	1	2	1954	4	2002	4	0	0	0	0	0	0	0	0	0	0
930	Cac********	165.031	1	0	2	1930	2	2012	2	1	0	0	0	1	0	0	0	0	0
931	Cac********	170.573	3	0	2	1960	5	2011	2	1	0	0	0	1	0	0	0	0	0
933	Cad********	159.194	3	0	1	1961	5	2004	2	1	0	0	0	0	0	0	0	0	0
934	Cad********	158	2	0	1	1966	5	2016	2	0	0	0	0	0	0	0	0	0	0
935	Cad********	165	3	1	1	1945	3	2016	1	1	0	0	1	0	0	0	0	0	0
937	Cad********	159.194	3	0	1	1968	5	2003	1	1	0	0	0	0	0	0	0	0	0
938	Cad********	164	3	1	1	1966	5	2011	2	1	0	0	0	0	0	1	1	0	0
939	Cad********	167	2	0	2	1943	3	2008	2	1	0	1	0	1	0	0	0	0	0
940	Cad********	166.312	2	0	2	1946	3	2005	2	0	0	0	0	0	0	1	0	0	0
941	Cad********	164.147	1	0	2	1921	1	2006	3	0	0	0	0	1	0	0	0	0	0
942	Cad********	149	1	1	1	1948	3	2007	2	1	0	0	0	0	0	0	0	0	0
943	Cad********	168	2	1	2	1981	7	2009	1	0	0	0	0	0	0	0	0	0	0
944	Cad********	156.588	1	0	1	1948	3	2004	2	1	0	0	0	0	0	0	0	0	0
945	Cad********	157.526	2	0	1	1959	4	2004	1	1	0	0	0	0	0	0	0	0	0
946	Cad********	156.593	2	0	1	1939	2	2005	1	1	0	0	1	0	0	0	0	0	0
947	Cad********	163	1	1	2	1949	3	2011	2	0	0	0	0	1	0	0	0	0	0
948	Cad********	155	1	0	1	1957	4	2006	2	1	0	0	0	0	0	0	0	0	0
949	Cad********	173	3	0	2	1948	3	2015	2	0	0	0	0	0	0	0	0	0	0
950	Cad********	159.194	3	0	1	1966	5	2005	2	0	0	0	0	0	1	0	0	0	0
951	Cad********	165.031	1	0	2	1932	2	2002	2	0	0	0	0	0	0	0	0	0	0
952	Cad********	170	2	1	2	1948	3	2014	2	1	0	0	0	0	0	0	0	0	0
953	Cad********	158	1	0	2	1940	3	2006	2	0	0	0	0	1	0	0	0	0	0
954	Cad********	156.593	2	0	1	1931	2	2005	3	0	0	0	0	1	0	0	0	0	0
955	Cad********	159	2	0	1	1963	5	2016	2	0	0	0	0	0	0	0	0	0	0
956	Cad********	170.573	3	0	2	1963	5	2002	2	1	0	0	0	0	0	0	0	0	0
957	Cad********	153	1	0	1	1977	6	2010	1	1	0	0	0	0	0	0	0	0	0
959	Cad********	154	1	0	1	1934	2	2007	3	0	0	0	0	0	1	0	0	0	0
960	Cad********	166.312	2	0	2	1944	3	2002	2	0	0	0	1	0	0	0	0	0	0
961	Cad********	159	2	1	1	1970	6	2009	1	0	0	0	0	0	0	0	0	0	0
962	Cad********	156.593	2	0	1	1932	2	2003	3	1	0	0	0	0	1	1	1	0	0
963	Cad********	158	1	0	2	1942	3	2010	2	1	0	1	0	0	0	1	0	0	0
964	Cad********	166.312	2	0	2	1948	3	2002	2	1	0	0	0	0	0	0	0	0	0
965	Caf********	149	1	0	1	1938	2	2008	2	1	0	1	1	1	1	0	0	0	0
966	Cag********	166	2	1	2	1956	4	2015	2	1	0	0	0	0	0	0	0	0	0
967	Cag********	162	1	0	2	1949	3	2013	2	0	0	0	0	0	0	0	0	0	0
968	Cag********	139	1	0	1	1927	1	2010	3	0	1	0	0	1	0	0	0	0	0
969	Cag********	160.157	3	0	1	1977	6	2003	1	1	0	0	0	0	0	0	0	0	0
970	Cag********	169	3	0	1	1931	2	2008	3	1	0	0	0	0	0	0	0	0	0
971	Cag********	157	1	1	2	1949	3	2010	2	1	0	0	0	0	0	0	0	0	0
972	Cag********	156.588	1	1	1	1946	3	2002	2	0	0	0	0	1	0	0	0	0	0
973	Cal********	166.312	2	1	2	1944	3	2002	2	1	0	0	0	0	0	0	0	0	0
975	Cal********	170	2	0	2	1974	6	2008	2	0	0	0	0	0	0	0	0	0	0
976	Cal********	170.573	3	1	2	1968	5	2008	2	0	0	0	0	0	0	0	0	0	0
977	Cal********	160.157	3	0	1	1972	6	2003	1	0	0	0	0	0	0	0	0	0	0
978	Cal********	168.155	2	0	2	1952	4	2005	1	0	0	0	0	0	0	0	0	0	0
979	Cal********	160	1	0	2	1948	3	2011	2	0	0	0	0	0	0	1	0	0	1
980	Cal********	166.312	2	0	2	1949	3	2003	2	0	0	0	0	0	0	0	0	0	0
981	Cal********	170	2	1	2	1947	3	2016	2	1	1	0	0	1	0	0	0	0	0
982	Cal********	157.526	2	0	1	1959	4	2002	2	1	0	0	0	0	0	0	0	0	0
983	Cal********	160.157	3	0	1	1972	6	2003	1	1	0	0	0	0	0	0	0	0	0
985	Cal********	162	1	0	2	1944	3	2012	2	1	0	0	0	0	0	0	0	0	0
986	Cal********	151	1	0	1	1948	3	2010	1	1	0	0	1	0	0	0	0	0	0
987	Cal********	149	1	1	1	1942	3	2007	1	1	0	0	1	1	0	0	0	0	0
988	Cal********	161	3	0	1	1982	7	2011	1	0	0	0	0	0	0	0	0	0	0
989	Cal********	160.157	3	0	1	1973	6	2003	1	0	0	0	0	0	0	0	0	0	0
990	Cal********	178	3	1	2	1976	6	2016	1	0	0	0	0	0	0	0	0	0	0
991	Cal********	163	1	0	2	1956	4	2009	1	1	0	1	0	0	0	0	0	0	0
992	Cal********	165	3	0	1	1955	4	2008	2	1	0	0	0	0	0	0	0	0	0
993	Cal********	158	2	0	1	1953	4	2007	2	0	0	0	0	0	0	0	0	0	0
994	Cal********	159.194	3	0	1	1962	5	2004	2	0	0	0	0	0	0	1	0	0	0
995	Cal********	151	1	0	1	1952	4	2008	2	0	0	1	1	1	1	0	0	0	0
996	Cal********	156.593	2	0	1	1936	2	2006	2	0	0	0	0	0	0	0	0	0	0
997	Cal********	149	1	0	1	1977	6	2007	1	1	0	0	0	0	0	0	0	0	0
998	Cal********	159	2	1	1	1940	3	2008	2	0	0	0	0	0	0	0	0	0	0
999	Cal********	172	3	1	2	1971	6	2006	2	1	0	0	0	0	0	0	0	0	0
1000	Cal********	156.588	1	0	1	1949	3	2004	2	0	0	0	0	1	0	0	0	0	0
1001	Cal********	158	2	0	1	1940	3	2008	2	1	0	0	0	0	0	1	1	0	0
1002	Cal********	161	3	1	1	1962	5	2016	2	0	0	0	0	0	0	0	0	0	0
1003	Cal********	159	2	0	1	1949	3	2011	2	1	1	1	1	1	1	1	0	0	0
1004	Cal********	161	3	1	1	1947	3	2014	2	1	0	0	0	0	0	0	0	0	0
1005	Cal********	154	1	0	1	1937	2	2013	3	0	1	0	0	0	0	0	0	0	0
1006	Cam********	154.69	1	0	1	1921	1	2004	3	0	0	0	0	1	0	0	0	0	0
1007	Cam********	162	3	1	1	1978	6	2008	1	0	0	0	0	0	0	0	0	0	0
1008	Cam********	159.194	3	0	1	1968	5	2004	2	0	0	0	0	0	0	0	0	0	0
1009	Cam********	156.588	1	0	1	1944	3	2002	2	0	0	0	0	0	0	0	0	0	0
1010	Cam********	160.157	3	0	1	1971	6	2003	1	0	0	0	0	0	0	0	0	0	0
1011	Cam********	176	3	0	2	1954	4	2006	2	1	0	1	0	1	0	0	0	0	0
1012	Cam********	156	1	0	1	1964	5	2011	2	0	0	0	0	0	0	1	0	0	0
1013	Cam********	149	1	0	1	1938	2	2006	3	0	0	1	0	1	0	0	0	0	0
1015	Cam********	164	3	1	1	1933	2	2007	3	0	0	0	0	0	0	0	0	0	0
1017	Cam********	164	1	0	2	1965	5	2010	2	0	0	0	0	0	0	0	0	0	0
1018	Cam********	149	1	0	1	1942	3	2008	2	0	0	0	0	1	0	1	1	0	0
1020	Cam********	161	3	0	1	1931	2	2011	3	0	0	0	0	1	1	0	0	0	0
1021	Cam********	160.157	3	1	1	1972	6	2005	2	1	0	0	0	0	0	0	0	0	0
1022	Cam********	167	2	0	2	1975	6	2013	2	1	0	0	0	0	0	0	0	0	0
1023	Cam********	159	2	0	1	1961	5	2014	2	0	0	0	0	1	0	0	0	0	0
1024	Cam********	154.69	1	0	1	1926	1	2003	3	0	0	0	0	0	1	0	0	0	0
1025	Cam********	164.147	1	1	2	1922	1	2006	3	0	0	0	0	0	0	0	0	0	0
1026	Cam********	159	2	0	1	1963	5	2008	2	0	0	0	0	0	0	0	0	0	0
1027	Cam********	160.157	3	0	1	1976	6	2003	1	0	0	0	0	0	0	0	0	0	0
1028	Cam********	159.194	3	0	1	1966	5	2005	2	1	0	0	0	0	0	0	0	0	0
1029	Cam********	156.593	2	0	1	1939	2	2006	2	1	1	0	0	0	1	0	0	0	0
1030	Cam********	154	1	0	1	1948	3	2008	2	0	0	0	0	0	0	0	0	0	0
1031	Cam********	172	3	0	2	1982	7	2016	1	0	0	0	0	0	0	0	0	0	0
1032	Cam********	153	1	0	1	1947	3	2015	2	0	0	0	1	1	0	0	0	0	0
1033	Cam********	156.593	2	0	1	1931	2	2003	3	0	0	0	0	0	0	0	0	0	0
1034	Cam********	159.194	3	0	1	1961	5	2002	1	1	0	0	0	0	0	0	0	0	0
1035	Cam********	169	3	0	1	1947	3	2014	1	1	0	0	1	0	0	1	0	0	0
1036	Cam********	156.588	1	1	1	1943	3	2010	1	0	1	0	0	0	0	0	0	0	0
1037	Cam********	166	3	1	1	1979	6	2007	1	1	0	0	0	0	0	0	0	0	0
1038	Cam********	157	2	1	1	1975	6	2015	2	0	0	0	0	0	0	0	0	0	0
1039	Cam********	152	1	1	1	1946	3	2009	2	1	0	0	0	0	0	0	0	0	0
1040	Cam********	157	2	0	1	1963	5	2013	1	1	0	0	0	0	0	0	0	0	0
1041	Cam********	161	3	0	1	1962	5	2010	2	0	0	0	0	0	0	0	0	0	0
1042	Cam********	165.031	1	1	2	1932	2	2004	2	0	1	0	0	1	0	0	0	0	0
1043	Cam********	166.312	2	0	2	1945	3	2011	2	0	0	0	0	0	0	0	0	0	0
1044	Cam********	149	1	1	1	1949	3	2014	4	0	0	0	1	1	0	0	0	0	0
1045	Cam********	163	1	1	2	1949	3	2009	2	1	0	0	0	1	0	0	0	0	0
1046	Cam********	171	3	0	1	1986	7	2016	1	1	0	0	0	0	0	0	0	0	0
1047	Cam********	173	3	1	2	1953	4	2012	2	0	0	1	1	1	1	0	0	0	0
1048	Cam********	166.312	2	1	2	1945	3	2004	2	1	0	0	0	0	1	0	0	0	0
1049	Cam********	154.69	1	0	1	1924	1	2002	3	0	0	0	0	0	0	0	0	0	0
1050	Cam********	156.588	1	0	1	1941	3	2016	2	0	0	0	1	1	0	1	0	0	1
1051	Cam********	154	1	0	1	1947	3	2008	2	1	0	0	0	0	0	0	0	0	0
1052	Cam********	160.157	3	0	1	1972	6	2004	2	1	0	0	0	0	0	0	0	0	0
1053	Cam********	157.526	2	0	1	1959	4	2013	2	0	0	0	0	0	0	0	0	0	0
1054	Cam********	159.194	3	0	1	1962	5	2005	2	0	0	0	0	0	0	0	0	0	0
1055	Cam********	159	2	0	1	1982	7	2013	1	0	0	0	0	0	0	0	0	0	0
1056	Cam********	157.526	2	1	1	1953	4	2006	2	0	0	0	1	1	0	0	0	0	0
1057	Cam********	157	2	0	1	1958	4	2013	2	0	0	0	0	0	0	0	0	0	0
1058	Cam********	156	1	0	1	1935	2	2007	2	0	0	0	0	0	1	0	0	0	0
1059	Cam********	160.157	3	0	1	1970	6	2002	1	0	0	0	0	0	1	0	0	0	0
1060	Cam********	159	2	0	1	1942	3	2010	3	0	0	0	0	0	0	0	0	0	0
1061	Cam********	156.593	2	0	1	1935	2	2005	3	1	0	0	0	1	0	0	0	0	0
1062	Cam********	155	1	0	1	1937	2	2008	2	1	0	0	0	0	1	0	0	0	0
1063	Cam********	157	1	0	2	1979	6	2007	1	0	0	1	0	0	0	0	0	0	0
1064	Cam********	159.194	3	0	1	1969	5	2003	2	1	0	0	0	0	0	0	0	0	0
1065	Cam********	166.312	2	1	2	1943	3	2005	2	0	0	0	1	0	0	0	0	0	0
1066	Cam********	159	2	0	1	1961	5	2009	2	1	0	0	0	0	0	0	0	0	0
1067	Cam********	159	2	0	1	1974	6	2012	2	1	0	0	0	0	0	0	0	0	0
1068	Cam********	170.573	3	0	2	1963	5	2005	2	0	0	0	0	0	0	0	0	0	0
1069	Cam********	164	3	0	1	1950	4	2010	2	0	0	0	1	0	0	0	0	0	0
1070	Cam********	158	1	1	2	1943	3	2010	2	1	0	0	0	0	0	0	0	0	0
1071	Cam********	161	3	0	1	1972	6	2014	2	0	0	0	0	0	0	0	0	0	0
1072	Cam********	161	1	1	2	1933	2	2009	2	0	0	0	0	1	0	0	0	0	0
1073	Can********	157	2	0	1	1970	6	2007	1	1	0	0	0	0	0	0	0	0	0
1074	Can********	156.593	2	1	1	1939	2	2004	2	0	0	0	0	0	0	0	0	0	0
1075	Can********	166.312	2	1	2	1941	3	2004	2	1	0	0	0	1	1	0	0	0	0
1076	Can********	159	2	1	1	1947	3	2011	2	0	0	0	0	0	0	0	0	0	0
1077	Can********	156.588	1	0	1	1946	3	2008	2	1	0	0	0	0	0	0	0	0	0
1078	Can********	157.526	2	0	1	1958	4	2006	2	0	0	0	0	0	0	0	0	0	0
1079	Can********	178	3	0	2	1933	2	2013	2	1	0	1	0	1	0	0	0	0	0
1080	Can********	153	1	1	2	1957	4	2012	2	1	0	0	0	1	0	1	1	0	0
1081	Can********	157.526	2	0	1	1959	4	2005	2	1	0	0	0	0	0	0	0	0	0
1082	Can********	166.312	2	0	2	1943	3	2002	2	0	0	0	0	1	0	0	0	0	0
1083	Can********	166.312	2	1	2	1940	3	2006	2	0	0	0	0	0	0	0	0	0	0
1084	Can********	164	3	0	1	1939	2	2014	2	0	0	0	0	1	0	0	0	0	0
1085	Can********	166	3	0	1	1981	7	2010	1	0	0	0	0	0	0	0	0	0	0
1086	Can********	169	3	0	1	1946	3	2010	2	0	0	0	0	0	0	0	0	0	0
1087	Can********	159.194	3	1	1	1967	5	2004	4	0	0	0	0	0	0	0	0	0	0
1088	Can********	168.155	2	0	2	1958	4	2002	2	0	0	0	0	0	0	0	0	0	0
1089	Can********	149	1	0	1	1947	3	2016	2	0	0	0	0	0	0	0	0	0	0
1090	Can********	170.573	3	0	2	1966	5	2004	1	0	0	0	0	0	0	0	0	0	0
1091	Can********	159.194	3	0	1	1965	5	2002	2	0	0	0	0	0	0	0	0	0	0
1092	Can********	160	1	0	2	1943	3	2007	2	1	1	0	1	1	0	0	0	0	0
1093	Can********	159	2	0	1	1960	5	2015	2	1	0	0	1	0	0	0	0	0	0
1094	Can********	155	1	1	1	1951	4	2014	4	1	0	0	1	0	0	0	0	0	0
1095	Can********	163	1	0	2	1980	7	2007	1	1	0	0	0	0	0	0	0	0	0
1096	Can********	158	1	0	2	1943	3	2007	2	0	0	1	1	0	0	0	0	0	0
1097	Can********	159	2	1	1	1955	4	2006	2	0	0	1	0	0	0	0	0	0	0
1098	Can********	149	1	0	1	1976	6	2008	1	0	0	0	0	0	0	0	0	0	0
1099	Can********	166.312	2	1	2	1943	3	2003	2	1	1	0	0	1	0	0	0	0	0
1100	Can********	151	1	0	1	1941	3	2009	2	0	1	1	0	1	0	1	1	0	0
1101	Can********	149	1	0	1	1943	3	2011	2	0	0	0	0	0	0	0	0	0	0
1102	Can********	159.194	3	0	1	1969	5	2006	2	1	0	0	0	0	0	0	0	0	0
1103	Can********	159.194	3	1	1	1963	5	2003	2	0	0	0	0	0	0	0	0	0	0
1104	Can********	159.194	3	0	1	1961	5	2004	2	0	0	0	0	0	0	0	0	0	0
1106	Can********	165.031	1	0	2	1934	2	2013	2	0	0	0	0	0	0	0	0	0	0
1107	Can********	163	3	0	1	1967	5	2009	2	0	0	0	0	0	0	0	0	0	0
1108	Can********	156.593	2	0	1	1937	2	2010	3	0	0	0	1	1	0	1	0	0	1
1109	Can********	149	1	0	1	1941	3	2011	2	0	0	1	0	0	0	0	0	0	0
1110	Can********	168	3	1	1	1944	3	2016	3	0	0	0	1	1	1	0	0	0	0
1111	Can********	159	2	0	1	1944	3	2009	2	0	0	0	0	0	0	0	0	0	0
1112	Can********	173	3	0	2	1976	6	2012	1	0	0	0	0	0	0	0	0	0	0
1113	Can********	159.194	3	0	1	1963	5	2004	2	0	0	0	0	0	0	0	0	0	0
1114	Can********	166	2	0	2	1935	2	2015	2	0	0	0	0	0	0	0	0	0	0
1115	Can********	171.218	3	1	2	1970	6	2002	1	0	0	0	0	0	0	0	0	0	0
1116	Can********	156.593	2	0	1	1933	2	2002	2	0	0	0	0	1	0	0	0	0	0
1117	Can********	170	2	0	2	1937	2	2011	2	1	0	0	0	0	0	1	0	1	0
1118	Can********	163	1	0	2	1943	3	2015	2	1	0	0	0	0	1	0	0	0	0
1119	Can********	154.69	1	0	1	1923	1	2005	2	0	0	0	0	0	1	0	0	0	0
1120	Can********	173	3	0	2	1967	5	2011	2	0	0	0	0	0	0	0	0	0	0
1121	Can********	164.147	1	0	2	1926	1	2004	2	0	0	0	0	0	0	1	0	1	1
1123	Can********	165.031	1	0	2	1934	2	2004	2	0	0	0	0	0	0	0	0	0	0
1124	Can********	159.194	3	0	1	1963	5	2003	2	1	0	0	0	0	0	0	0	0	0
1125	Can********	154	1	0	1	1960	5	2007	2	1	1	0	0	0	0	0	0	0	0
1126	Can********	171.218	3	0	2	1972	6	2003	1	0	0	0	0	0	0	0	0	0	0
1127	Can********	168	2	0	2	1963	5	2013	2	0	0	0	0	0	0	0	0	0	0
1128	Can********	169	3	0	1	1944	3	2009	2	1	0	0	0	0	0	0	0	0	0
1129	Can********	166	2	0	2	1972	6	2016	1	1	0	0	0	0	0	0	0	0	0
1130	Can********	163	1	0	2	1960	5	2006	2	0	0	0	0	0	1	0	0	0	0
1131	Can********	149	1	0	1	1942	3	2009	2	0	0	0	0	0	0	0	0	0	0
1132	Can********	156.593	2	0	1	1936	2	2014	3	0	0	0	0	1	0	0	0	0	0
1133	Can********	174	3	1	2	1946	3	2006	1	1	0	0	1	0	0	0	0	0	0
1134	Can********	157	2	0	1	1964	5	2014	2	0	0	1	1	0	0	0	0	0	0
1136	Can********	162	3	0	1	1942	3	2008	2	0	0	0	0	1	0	0	0	0	0
1137	Can********	157.526	2	0	1	1956	4	2004	2	1	0	0	0	0	1	0	0	0	0
1138	Can********	153	1	0	1	1941	3	2008	2	1	0	0	0	0	1	0	0	0	0
1139	Can********	165.031	1	1	2	1933	2	2008	2	0	0	0	0	0	0	0	0	0	0
1140	Can********	164.147	1	0	2	1922	1	2002	3	0	0	0	0	0	0	0	0	0	0
1141	Can********	148	1	0	2	1952	4	2003	2	1	0	0	0	0	0	0	0	0	0
1142	Can********	164.147	1	0	2	1925	1	2006	2	0	0	0	0	0	0	1	0	1	0
1143	Can********	171.218	3	1	2	1974	6	2005	1	1	0	0	0	1	0	0	0	0	0
1144	Can********	159	2	0	1	1972	6	2006	1	1	0	0	0	0	0	0	0	0	0
1145	Can********	159.194	3	0	1	1960	5	2006	1	0	0	0	0	0	0	0	0	0	0
1146	Can********	156.588	1	0	1	1940	3	2006	3	1	0	0	0	0	0	0	0	0	0
1147	Can********	159	2	0	1	1983	7	2016	2	0	0	0	0	0	0	0	0	0	0
1148	Can********	159.194	3	1	1	1963	5	2009	2	1	0	0	0	1	0	0	0	0	0
1149	Can********	168	2	0	2	1964	5	2011	1	1	0	0	0	0	0	0	0	0	0
1151	Can********	168	3	1	1	1948	3	2010	2	0	0	0	0	0	0	1	1	0	0
1152	Can********	171.218	3	0	2	1973	6	2005	1	1	0	0	0	0	0	0	0	0	0
1154	Can********	157.526	2	1	1	1956	4	2004	2	0	0	0	0	1	0	0	0	0	0
1155	Can********	160.157	3	0	1	1971	6	2003	1	0	0	0	0	0	0	0	0	0	0
1156	Can********	166.312	2	0	2	1945	3	2004	2	0	0	0	0	0	0	0	0	0	0
1157	Can********	167	3	0	1	1940	3	2010	2	0	0	0	0	0	0	0	0	0	0
1159	Can********	158	1	0	2	1953	4	2010	2	0	0	0	0	0	0	0	0	0	0
1161	Can********	168.155	2	1	2	1959	4	2005	2	1	0	0	0	0	1	0	0	0	0
1162	Can********	156.593	2	0	1	1934	2	2010	3	0	0	0	0	1	0	0	0	0	0
1163	Can********	154	1	0	1	1946	3	2008	2	0	0	0	0	1	0	1	1	0	0
1164	Can********	157.526	2	0	1	1956	4	2004	2	0	0	0	0	0	0	0	0	0	0
1165	Can********	154	1	0	1	1982	7	2008	1	1	0	0	0	0	1	0	0	0	0
1166	Can********	147	1	0	1	1966	5	2003	2	1	0	0	0	0	0	0	0	0	0
1167	Can********	164.147	1	0	2	1928	1	2006	2	0	0	0	0	1	0	0	0	0	0
1168	Can********	159	1	1	2	1918	1	2006	2	1	0	0	0	1	0	0	0	0	0
1169	Can********	164.147	1	1	2	1926	1	2002	2	0	0	0	0	1	0	0	0	0	0
1170	Can********	160	1	0	2	1933	2	2010	1	0	0	1	1	1	1	0	0	0	0
1171	Can********	168	2	0	2	1940	3	2010	2	0	1	0	1	0	1	0	0	0	0
1172	Can********	165	3	0	1	1946	3	2010	2	1	0	0	0	0	0	0	0	0	0
1173	Can********	166.312	2	1	2	1947	3	2003	2	1	0	0	0	0	0	0	0	0	0
1174	Can********	161	1	0	2	1941	3	2011	2	1	0	0	0	1	0	0	0	0	0
1175	Can********	157.526	2	0	1	1951	4	2004	2	1	0	0	0	1	0	0	0	0	0
1176	Can********	159	2	0	1	1976	6	2010	2	1	0	0	0	0	0	0	0	0	0
1178	Can********	154	1	0	1	1948	3	2016	2	1	0	0	0	0	0	0	0	0	0
1179	Can********	159	2	0	1	1947	3	2012	2	0	0	0	0	0	0	0	0	0	0
1180	Can********	156.588	1	0	1	1948	3	2002	2	0	0	0	0	0	0	0	0	0	0
1181	Can********	149	1	1	1	1939	2	2012	2	0	0	0	0	0	0	0	0	0	0
1182	Can********	181	3	0	2	1972	6	2010	1	1	0	0	0	0	0	0	0	0	0
1185	Can********	154	1	0	1	1939	2	2014	3	0	0	0	0	0	0	1	0	0	1
1188	Can********	157.526	2	1	1	1952	4	2012	2	1	0	0	0	0	0	0	0	0	0
1189	Can********	157.526	2	0	1	1952	4	2012	1	1	0	0	0	0	0	0	0	0	0
1190	Can********	154	1	1	1	1948	3	2011	2	1	0	0	0	1	0	0	0	0	0
1191	Can********	170.573	3	0	2	1968	5	2002	1	0	0	0	0	0	0	0	0	0	0
1192	Can********	163	1	0	2	1956	4	2009	2	0	0	0	0	0	0	0	0	0	0
1193	Can********	149	1	1	1	1932	2	2008	1	0	0	0	0	1	0	0	0	0	0
1194	Can********	173	3	0	2	1971	6	2007	1	0	0	0	0	0	0	0	0	0	0
1195	Can********	168.155	2	0	2	1959	4	2005	1	1	0	0	0	0	0	0	0	0	0
1196	Can********	154	1	0	1	1967	5	2008	2	0	0	1	0	0	0	0	0	0	0
1197	Can********	167	3	0	1	1974	6	2016	2	0	0	0	0	0	0	0	0	0	0
1198	Can********	157	2	0	1	1957	4	2009	4	0	0	0	0	0	0	0	0	0	0
1199	Can********	164	3	1	1	1963	5	2009	2	0	0	0	0	0	0	0	0	0	0
1200	Can********	159.194	3	0	1	1966	5	2005	2	0	0	0	0	0	0	0	0	0	0
1201	Can********	156.593	2	0	1	1938	2	2002	2	1	0	0	0	0	0	0	0	0	0
1202	Can********	163	1	1	2	1935	2	2006	2	0	1	0	0	1	1	0	0	0	0
1203	Can********	154	1	0	1	1931	2	2006	2	0	0	1	1	0	0	0	0	0	0
1204	Can********	155	1	1	2	1961	5	2006	1	0	0	0	0	0	0	0	0	0	0
1205	Can********	173	3	0	2	1942	3	2008	2	1	0	0	0	1	0	0	0	0	0
1206	Can********	159	2	0	1	1947	3	2006	2	0	0	0	0	0	0	0	0	0	0
1207	Can********	171	3	0	2	1972	6	2007	1	0	0	0	0	0	0	0	0	0	0
1208	Can********	170.573	3	0	2	1968	5	2005	1	0	0	0	0	0	0	0	0	0	0
1209	Can********	156.588	1	0	1	1946	3	2002	2	1	0	0	0	0	0	0	0	0	0
1210	Can********	149	1	1	1	1972	6	2006	1	0	0	0	0	0	0	0	0	0	0
1211	Can********	174	3	1	2	1963	5	2016	2	1	0	1	0	0	0	0	0	0	0
1213	Can********	154.69	1	0	1	1916	1	2004	2	0	0	0	0	0	1	0	0	0	0
1214	Can********	163	1	0	2	1926	1	2007	2	0	0	0	0	0	0	0	0	0	0
1215	Can********	158	1	0	2	1978	6	2010	2	0	0	0	0	0	0	0	0	0	0
1216	Can********	160.157	3	1	1	1974	6	2005	1	1	0	0	0	0	0	0	0	0	0
1218	Can********	159.194	3	0	1	1967	5	2005	2	1	0	0	0	0	0	0	0	0	0
1219	Can********	159	2	0	1	1990	7	2016	1	1	0	0	0	0	0	0	0	0	0
1222	Can********	160.157	3	0	1	1979	6	2005	2	0	0	0	0	0	0	0	0	0	0
1223	Can********	149	1	0	1	1944	3	2011	1	0	0	0	0	1	0	1	1	0	0
1224	Can********	165.031	1	1	2	1937	2	2003	2	0	0	0	0	1	0	0	0	0	0
1225	Can********	160.157	3	0	1	1976	6	2005	2	0	0	0	0	0	0	0	0	0	0
1226	Cao********	159.194	3	0	1	1969	5	2002	1	0	0	0	0	0	0	0	0	0	0
1227	Cao********	173	3	0	2	1951	4	2008	2	0	0	1	1	1	0	0	0	0	0
1228	Cap********	161	3	0	1	1989	7	2016	1	1	0	0	0	0	0	0	0	0	0
1229	Cap********	168	3	0	1	1971	6	2011	2	1	0	0	0	0	0	0	0	0	0
1230	Cap********	168	2	1	2	1943	3	2006	3	0	0	0	0	0	0	0	0	0	0
1231	Cap********	157.526	2	0	1	1951	4	2004	3	0	0	0	0	1	0	0	0	0	0
1232	Cap********	144	1	1	1	1942	3	2016	1	0	0	0	0	1	0	0	0	0	0
1233	Cap********	153	1	0	1	1940	3	2007	2	0	0	0	0	1	0	0	0	0	0
1234	Cap********	153	1	0	2	1955	4	2006	1	0	0	0	0	0	0	0	0	0	0
1235	Cap********	169	3	0	1	1973	6	2012	1	0	0	0	0	0	0	0	0	0	0
1236	Cap********	169	3	0	1	1968	5	2010	2	1	0	0	0	0	0	0	0	0	0
1237	Cap********	157.526	2	0	1	1950	4	2003	2	0	0	0	0	1	0	0	0	0	0
1238	Cap********	166.312	2	0	2	1945	3	2005	2	1	0	0	0	1	0	0	0	0	0
1239	Cap********	149	1	0	1	1965	5	2009	2	1	0	0	0	0	0	0	0	0	0
1242	Cap********	159	2	1	1	1940	3	2007	3	0	0	0	0	1	0	0	0	0	0
1243	Cap********	171.218	3	0	2	1977	6	2002	1	1	0	0	0	0	0	0	0	0	0
1244	Cap********	163	3	0	1	1977	6	2006	4	1	0	0	0	0	0	0	0	0	0
1246	Cap********	156.593	2	0	1	1936	2	2004	2	0	0	0	0	0	0	0	0	0	0
1247	Cap********	149	1	0	1	1957	4	2007	1	0	0	0	1	0	0	0	0	0	0
1248	Cap********	173	3	0	2	1961	5	2016	2	0	0	1	0	0	0	0	0	0	0
1249	Cap********	166.312	2	0	2	1943	3	2003	2	0	0	0	0	0	0	0	0	0	0
1250	Cap********	158	1	0	2	1947	3	2012	2	1	0	1	1	0	0	0	0	0	0
1251	Cap********	168	2	0	2	1975	6	2014	1	0	0	1	0	1	1	0	0	0	0
1252	Cap********	157	2	1	1	1943	3	2014	2	0	0	0	1	1	0	0	0	0	0
1253	Cap********	157	2	0	1	1945	3	2014	3	1	0	0	1	1	0	0	0	0	0
1254	Cap********	166	2	0	2	1976	6	2008	1	1	0	0	0	0	0	0	0	0	0
1255	Cap********	165	1	0	2	1943	3	2008	2	0	0	0	0	0	0	0	0	0	0
1256	Cap********	163	1	0	2	1968	5	2008	1	1	0	0	0	0	0	0	0	0	0
1257	Cap********	178	3	0	2	1971	6	2013	2	1	0	0	0	0	0	0	0	0	0
1258	Cap********	172	3	0	2	1973	6	2014	1	0	0	1	0	0	0	0	0	0	0
1259	Cap********	157	2	0	1	1968	5	2011	2	0	0	0	0	0	0	0	0	0	0
1260	Cap********	154	1	0	1	1933	2	2009	2	0	0	0	0	1	0	0	0	0	0
1261	Cap********	160.157	3	0	1	1975	6	2004	1	1	0	0	0	0	0	0	0	0	0
1262	Cap********	159.194	3	1	1	1968	5	2002	1	1	0	0	0	0	0	0	0	0	0
1263	Cap********	164	3	0	1	1965	5	2012	2	0	0	0	0	0	0	0	0	0	0
1264	Cap********	174	3	1	2	1945	3	2010	2	1	0	0	0	1	0	0	0	0	0
1265	Cap********	166.312	2	1	2	1944	3	2002	2	1	0	0	0	1	0	0	0	0	0
1266	Cap********	156.593	2	0	1	1938	2	2005	2	0	0	0	0	0	0	0	0	0	0
1267	Cap********	179	3	0	2	1961	5	2010	2	0	0	0	1	0	0	0	0	0	0
1268	Cap********	154	1	0	1	1938	2	2014	1	0	0	1	1	0	0	1	0	0	0
1269	Cap********	187	3	1	2	1965	5	2006	2	1	0	0	0	0	0	0	0	0	0
1270	Cap********	165	1	0	2	1984	7	2009	1	1	0	0	0	0	0	0	0	0	0
1271	Cap********	165	1	0	2	1949	3	2011	3	0	0	0	0	0	0	0	0	0	0
1272	Cap********	156.588	1	1	1	1945	3	2008	1	0	0	0	0	0	0	0	0	0	0
1273	Cap********	159.194	3	0	1	1967	5	2002	1	0	0	0	0	0	0	0	0	0	0
1274	Cap********	160.157	3	1	1	1977	6	2004	1	1	0	0	0	0	0	0	0	0	0
1275	Cap********	163	1	1	2	1948	3	2013	2	0	1	0	1	1	0	0	0	0	0
1276	Cap********	168.155	2	0	2	1958	4	2005	1	0	0	0	0	0	0	0	0	0	0
1277	Cap********	179	3	0	2	1963	5	2015	1	1	0	0	0	0	0	0	0	0	0
1278	Car********	164	3	1	1	1941	3	2008	3	0	0	0	0	1	0	0	0	0	0
1279	Car********	156.593	2	0	1	1934	2	2004	1	0	0	0	0	0	0	0	0	0	0
1280	Car********	162	3	1	1	1958	4	2009	2	0	0	1	0	0	0	0	0	0	0
1281	Car********	171	3	1	2	1936	2	2010	2	1	0	0	1	1	1	0	0	0	0
1282	Car********	165	3	0	1	1953	4	2016	2	1	0	0	0	0	0	0	0	0	0
1283	Car********	162	3	0	1	1938	2	2009	2	0	0	0	1	0	0	0	0	0	0
1284	Car********	156.593	2	0	1	1936	2	2005	2	0	0	0	0	1	0	1	0	0	0
1285	Car********	162	3	0	1	1940	3	2011	2	0	0	0	1	1	0	0	0	0	0
1286	Car********	153	1	0	1	1944	3	2006	1	1	0	0	0	0	0	0	0	0	0
1287	Car********	170.573	3	0	2	1965	5	2002	2	0	0	0	0	0	0	0	0	0	0
1289	Car********	159.194	3	0	1	1968	5	2002	1	1	0	0	0	0	0	0	0	0	0
1290	Car********	156.593	2	1	1	1934	2	2002	2	0	0	0	0	0	0	0	0	0	0
1291	Car********	167	2	1	2	1973	6	2014	2	0	0	0	0	0	0	0	0	0	0
1292	Car********	164	3	1	1	1953	4	2016	2	1	0	0	0	0	0	1	1	0	0
1293	Car********	165.031	1	1	2	1931	2	2005	2	1	0	0	0	1	1	0	0	0	0
1294	Car********	156.593	2	1	1	1939	2	2003	3	0	0	0	0	0	0	0	0	0	0
1295	Car********	170.573	3	1	2	1961	5	2005	2	1	0	0	0	0	0	0	0	0	0
1296	Car********	151	1	0	1	1926	1	2006	2	0	0	0	0	1	1	0	0	0	0
1297	Car********	164.147	1	0	2	1927	1	2005	2	0	0	0	0	0	0	0	0	0	0
1298	Car********	166	2	0	2	1983	7	2010	1	1	0	0	0	0	0	0	0	0	0
1299	Car********	157.526	2	0	1	1958	4	2005	2	0	0	0	0	0	0	0	0	0	0
1300	Car********	169	3	0	1	1973	6	2016	2	1	0	0	0	0	0	0	0	0	0
1301	Car********	170.573	3	0	2	1968	5	2003	1	0	0	0	0	0	0	0	0	0	0
1302	Car********	159	2	1	1	1943	3	2015	3	0	0	0	0	0	0	0	0	0	0
1303	Car********	167	3	0	1	1979	6	2007	1	1	0	0	0	0	0	0	0	0	0
1304	Car********	160	3	0	1	1970	6	2008	2	1	0	1	0	0	0	0	0	0	0
1305	Car********	171.218	3	0	2	1971	6	2005	2	0	0	0	0	0	0	0	0	0	0
1306	Car********	157.526	2	1	1	1957	4	2005	1	0	0	0	0	0	0	0	0	0	0
1307	Car********	157	2	0	1	1954	4	2014	2	0	0	0	1	0	0	0	0	0	0
1308	Car********	154.69	1	0	1	1921	1	2012	1	1	1	0	0	1	0	0	0	0	0
1309	Car********	170	2	1	2	1962	5	2004	2	0	0	0	0	0	1	0	0	0	0
1310	Car********	170.573	3	0	2	1960	5	2003	1	1	0	0	0	0	0	0	0	0	0
1311	Car********	165.031	1	1	2	1934	2	2004	2	0	0	0	0	0	0	0	0	0	0
1312	Car********	165.031	1	1	2	1933	2	2004	2	1	0	0	1	0	0	0	0	0	0
1313	Car********	165.031	1	0	2	1934	2	2012	3	0	0	0	0	0	0	0	0	0	0
1314	Car********	170.573	3	0	2	1960	5	2008	2	0	0	0	0	0	0	0	0	0	0
1315	Car********	163	1	1	2	1953	4	2014	2	0	0	0	1	0	0	0	0	0	0
1316	Car********	171	3	0	1	1963	5	2010	2	0	0	0	0	0	0	0	0	0	0
1317	Car********	170.573	3	1	2	1966	5	2005	1	0	0	0	0	0	0	0	0	0	0
1318	Car********	165	1	0	2	1937	2	2008	2	1	0	0	0	1	0	0	0	0	0
1319	Car********	164	3	0	1	1934	2	2008	2	0	0	1	0	1	1	0	0	0	0
1320	Car********	156.588	1	0	1	1940	3	2005	2	0	0	0	1	1	0	1	0	0	0
1321	Car********	159.194	3	0	1	1961	5	2005	2	0	0	0	0	0	0	0	0	0	0
1324	Car********	168.155	2	0	2	1958	4	2002	1	1	0	0	0	0	0	0	0	0	0
1325	Car********	159	2	1	1	1951	4	2010	2	0	0	0	1	1	0	0	0	0	0
1326	Car********	171.218	3	0	2	1975	6	2004	1	0	0	0	0	0	0	0	0	0	0
1327	Car********	159.194	3	1	1	1965	5	2002	2	1	0	0	0	0	0	0	0	0	0
1329	Car********	181	3	1	2	1958	4	2016	2	0	0	0	0	0	0	0	0	0	0
1330	Car********	180	3	0	2	1966	5	2012	2	0	0	0	0	0	0	0	0	0	0
1331	Car********	162	1	0	2	1941	3	2009	2	1	0	0	0	1	0	0	0	0	0
1332	Car********	162	1	1	2	1941	3	2009	2	1	0	0	0	1	0	0	0	0	0
1335	Car********	166	2	0	2	1958	4	2011	1	0	0	1	0	0	0	0	0	0	0
1336	Car********	180	3	0	2	1959	4	2008	2	1	0	0	0	0	0	0	0	0	0
1337	Car********	165.031	1	0	2	1935	2	2003	2	0	0	0	0	0	0	0	0	0	0
1338	Car********	161	3	0	1	1959	4	2008	4	1	0	0	0	0	0	0	0	0	0
1339	Car********	166.312	2	0	2	1943	3	2005	2	0	0	0	0	0	0	0	0	0	0
1340	Car********	179	3	1	2	1936	2	2002	2	1	1	1	0	0	0	0	0	0	0
1341	Car********	160	1	0	2	1945	3	2014	2	0	0	1	0	0	0	0	0	0	0
1342	Car********	164	3	1	1	1942	3	2009	2	1	0	0	0	0	0	0	0	0	0
1343	Car********	163	1	0	2	1940	3	2007	2	0	0	0	1	1	0	0	0	0	0
1344	Car********	171.218	3	0	2	1978	6	2005	2	0	0	0	0	0	0	0	0	0	0
1345	Car********	168.155	2	1	2	1951	4	2005	2	1	0	0	0	0	0	0	0	0	0
1346	Car********	165.031	1	0	2	1939	2	2003	2	0	1	0	0	0	0	0	0	0	0
1348	Car********	164.147	1	0	2	1925	1	2008	2	1	0	0	0	0	0	0	0	0	0
1349	Car********	159.194	3	0	1	1960	5	2003	2	0	0	0	0	0	0	0	0	0	0
1350	Car********	166.312	2	0	2	1945	3	2005	2	1	0	0	0	1	1	0	0	0	0
1351	Car********	157.526	2	0	1	1952	4	2003	3	0	0	0	0	0	0	0	0	0	0
1353	Car********	163	1	0	2	1946	3	2013	2	0	0	0	0	1	0	0	0	0	0
1354	Car********	157.526	2	1	1	1951	4	2010	2	0	0	0	0	1	0	0	0	0	0
1356	Car********	181	3	1	2	1968	5	2006	2	1	0	0	0	0	0	0	0	0	0
1357	Car********	178	3	0	2	1970	6	2009	1	1	0	0	0	0	0	0	0	0	0
1358	Car********	156.588	1	0	1	1940	3	2005	2	1	0	0	0	0	0	0	0	0	0
1359	Car********	149	1	1	1	1938	2	2016	3	1	0	0	0	1	0	0	0	0	0
1360	Car********	144	1	0	1	1959	4	2016	1	0	0	0	0	0	0	0	0	0	0
1361	Car********	156	1	0	1	1948	3	2016	2	1	0	0	0	1	0	0	0	0	0
1362	Car********	159.194	3	0	1	1967	5	2010	2	0	0	0	0	0	0	0	0	0	0
1363	Car********	159.194	3	0	1	1962	5	2004	2	0	0	0	0	0	0	0	0	0	0
1364	Car********	157	2	0	1	1963	5	2009	1	1	0	0	0	0	0	0	0	0	0
1365	Car********	156.588	1	1	1	1944	3	2002	1	1	0	0	0	1	0	0	0	0	0
1366	Car********	166.312	2	0	2	1948	3	2011	2	1	0	0	0	1	0	0	0	0	0
1368	Car********	156.593	2	0	1	1930	2	2010	2	0	0	0	0	0	0	0	0	0	0
1369	Car********	173	3	0	2	1968	5	2014	2	0	0	0	1	1	0	0	0	0	0
1370	Car********	176	3	0	2	1963	5	2014	2	1	0	0	0	0	0	0	0	0	0
1371	Car********	158	2	0	1	1953	4	2006	2	0	0	0	0	0	0	0	0	0	0
1372	Car********	154	1	0	1	1964	5	2008	4	0	0	0	0	0	0	0	0	0	0
1373	Car********	154	1	1	1	1961	5	2012	2	1	0	0	0	0	0	0	0	0	0
1375	Car********	153	1	0	1	1937	2	2013	2	0	0	0	0	0	0	0	0	0	0
1379	Car********	157	2	0	1	1936	2	2008	1	0	0	0	0	0	0	0	0	0	0
1381	Car********	156.588	1	0	1	1947	3	2002	2	0	0	0	0	0	0	0	0	0	0
1382	Car********	160.157	3	0	1	1979	6	2004	1	1	0	0	0	0	0	0	0	0	0
1383	Car********	159	2	0	1	1961	5	2016	4	0	0	0	0	0	0	0	0	0	0
1384	Car********	160.157	3	0	1	1977	6	2004	2	1	0	0	0	0	0	0	0	0	0
1385	Car********	160.157	3	0	1	1972	6	2002	1	1	0	0	0	0	0	0	0	0	0
1386	Car********	160	1	1	2	1938	2	2006	2	1	1	0	0	1	1	0	0	0	0
1387	Car********	165.031	1	0	2	1938	2	2006	2	1	0	0	0	1	1	0	0	0	0
1388	Car********	156.593	2	0	1	1935	2	2004	1	1	0	0	0	0	0	0	0	0	0
1389	Car********	156.588	1	0	1	1941	3	2012	3	0	0	0	1	1	0	0	0	0	0
1391	Car********	166.312	2	1	2	1940	3	2005	2	1	0	0	0	1	1	1	0	0	0
1392	Car********	157	2	0	1	1975	6	2011	1	1	0	0	0	0	0	0	0	0	0
1393	Car********	171.218	3	0	2	1978	6	2005	1	0	0	0	0	0	0	0	0	0	0
1394	Car********	170	2	0	2	1967	5	2010	1	0	0	0	0	0	0	0	0	0	0
1395	Car********	154	1	0	1	1982	7	2010	1	1	0	0	0	0	0	0	0	0	0
1396	Car********	156.588	1	0	1	1949	3	2002	2	1	0	0	0	0	0	0	0	0	0
1397	Car********	165.031	1	0	2	1937	2	2006	2	1	0	0	0	0	0	0	0	0	0
1398	Car********	156.593	2	1	1	1933	2	2010	3	0	0	0	0	1	0	0	0	0	0
1399	Car********	151	1	0	1	1944	3	2010	3	1	0	0	0	0	0	0	0	0	0
1400	Car********	163	1	0	2	1953	4	2009	2	1	0	0	0	0	0	0	0	0	0
1401	Car********	168.155	2	0	2	1957	4	2004	1	0	0	0	0	0	0	0	0	0	0
1402	Car********	170	2	1	2	1965	5	2008	2	1	0	0	0	0	0	0	0	0	0
1403	Car********	157.526	2	1	1	1952	4	2008	2	0	0	0	0	0	0	0	0	0	0
1404	Car********	154	1	1	1	1952	4	2014	2	1	0	0	0	0	1	0	0	0	0
1406	Car********	139	1	1	1	1954	4	2015	2	1	0	0	0	0	0	0	0	0	0
1407	Car********	161	3	0	1	1960	5	2014	3	0	0	0	0	0	0	0	0	0	0
1408	Car********	149	1	0	1	1951	4	2009	1	0	0	0	0	0	0	1	0	0	0
1409	Car********	170.573	3	0	2	1962	5	2011	4	0	0	0	1	1	1	0	0	0	0
1410	Car********	171.218	3	0	2	1977	6	2005	1	0	0	0	0	0	0	0	0	0	0
1411	Car********	163	1	0	2	1947	3	2011	2	0	0	0	0	0	0	0	0	0	0
1412	Car********	139	1	0	1	1930	2	2009	2	0	0	0	0	0	0	0	0	0	0
1413	Car********	159	2	0	1	1976	6	2007	1	0	0	0	0	0	0	0	0	0	0
1414	Car********	168	2	1	2	1946	3	2008	2	0	0	0	0	1	1	1	0	0	0
1416	Car********	160.157	3	0	1	1972	6	2003	1	0	0	0	0	0	0	0	0	0	0
1417	Car********	164.147	1	0	2	1927	1	2002	2	0	0	0	0	0	0	0	0	0	0
1419	Car********	183	3	1	2	1958	4	2010	2	1	0	0	0	1	0	0	0	0	0
1420	Car********	156.588	1	0	1	1940	3	2004	2	0	0	0	0	0	0	0	0	0	0
1421	Car********	162	3	0	1	1977	6	2010	1	0	0	0	0	0	0	1	0	0	0
1422	Car********	168	2	0	2	1985	7	2010	1	0	0	0	0	0	0	0	0	0	0
1423	Car********	159	2	0	1	1983	7	2012	1	0	0	0	0	0	0	0	0	0	0
1424	Car********	156.588	1	0	1	1946	3	2005	1	1	0	0	0	1	0	0	0	0	0
1425	Car********	158	1	1	2	1942	3	2009	4	0	0	1	0	1	0	0	0	0	0
1426	Car********	160.157	3	1	1	1977	6	2005	2	0	0	0	0	0	0	0	0	0	0
1427	Car********	159	2	0	1	1948	3	2006	2	1	0	0	1	0	0	0	0	0	0
1428	Car********	160	3	0	1	1963	5	2011	1	1	0	0	1	0	0	0	0	0	0
1429	Car********	173	3	1	2	1942	3	2011	3	1	0	0	0	0	0	0	0	0	0
1430	Car********	164	1	0	2	1946	3	2010	2	0	0	0	0	1	0	1	0	0	0
1431	Car********	154	1	0	1	1922	1	2009	3	0	1	0	0	0	0	0	0	0	0
1432	Car********	164.147	1	0	2	1926	1	2005	2	1	0	0	0	0	0	0	0	0	0
1433	Car********	157	2	1	1	1964	5	2013	2	0	0	0	0	0	0	0	0	0	0
1434	Car********	170	3	0	1	1966	5	2014	2	0	0	0	0	0	0	0	0	0	0
1435	Car********	170.573	3	0	2	1966	5	2003	2	1	0	0	0	0	0	0	0	0	0
1436	Car********	171	3	0	2	1948	3	2006	1	0	0	0	0	0	0	0	0	0	0
1437	Car********	156.593	2	0	1	1930	2	2003	1	1	0	0	0	1	0	0	0	0	0
1438	Car********	159	2	0	1	1936	2	2006	2	0	0	0	0	0	0	0	0	0	0
1439	Car********	156	1	0	1	1954	4	2012	2	1	0	0	1	0	0	0	0	0	0
1440	Car********	154	1	1	1	1947	3	2011	2	0	0	0	0	0	0	0	0	0	0
1441	Car********	157	2	0	1	1948	3	2010	4	1	0	0	1	0	0	0	0	0	0
1442	Car********	166	3	0	1	1947	3	2008	2	0	0	0	0	0	0	0	0	0	0
1443	Car********	160.157	3	0	1	1976	6	2003	2	1	0	0	0	0	0	0	0	0	0
1444	Car********	149	1	1	1	1954	4	2013	2	0	0	0	0	1	0	0	0	0	0
1445	Car********	157	2	0	1	1965	5	2008	2	1	0	0	0	0	0	0	0	0	0
1446	Car********	159.194	3	1	1	1960	5	2003	2	1	0	0	0	0	0	0	0	0	0
1447	Car********	166	3	1	1	1954	4	2011	2	0	0	0	1	1	0	0	0	0	0
1448	Car********	164	3	0	1	1971	6	2007	2	1	0	0	0	0	0	0	0	0	0
1449	Car********	153	1	0	1	1961	5	2009	2	0	0	0	0	0	0	0	0	0	0
1450	Car********	152	1	0	1	1957	4	2016	2	0	0	1	0	0	0	0	0	0	0
1451	Car********	162	3	1	1	1976	6	2009	4	0	0	0	0	0	0	0	0	0	0
1452	Car********	150	1	0	1	1941	3	2013	2	0	0	0	0	0	0	0	0	0	0
1453	Car********	159	2	0	1	1941	3	2007	2	0	0	0	0	1	0	0	0	0	0
1454	Car********	159	2	0	1	1961	5	2010	1	1	0	1	0	0	0	0	0	0	0
1455	Car********	172	3	0	2	1944	3	2007	2	1	0	0	0	1	0	0	0	0	0
1456	Car********	159.194	3	1	1	1967	5	2003	2	0	0	0	0	0	0	0	0	0	0
1457	Car********	156	1	1	1	1973	6	2008	1	1	0	0	0	0	0	0	0	0	0
1458	Car********	173	3	0	1	1926	1	2010	2	0	0	0	0	1	1	0	0	0	0
1459	Car********	159.194	3	1	1	1969	5	2011	3	1	0	0	0	0	0	0	0	0	0
1460	Car********	173	3	0	1	1982	7	2007	1	1	0	0	0	0	0	0	0	0	0
1461	Car********	178	3	0	2	1947	3	2008	2	1	0	0	0	0	0	0	0	0	0
1462	Car********	159.194	3	0	1	1963	5	2004	1	1	0	0	0	0	0	0	0	0	0
1463	Car********	155	1	0	1	1957	4	2008	2	0	0	0	0	0	0	0	0	0	0
1464	Car********	170.573	3	0	2	1961	5	2002	2	0	0	0	0	0	0	0	0	0	0
1466	Car********	154.69	1	0	1	1925	1	2004	1	0	0	0	0	0	0	1	1	0	0
1467	Car********	156.588	1	0	1	1946	3	2002	2	0	0	0	0	0	0	0	0	0	0
1468	Car********	159.194	3	0	1	1968	5	2003	2	0	0	0	0	0	0	0	0	0	0
1470	Car********	159	2	1	1	1969	5	2013	2	0	0	0	0	0	0	0	0	0	0
1471	Car********	156	1	1	2	1935	2	2014	2	0	0	0	0	1	0	0	0	0	0
1472	Car********	159	2	0	1	1946	3	2010	2	0	0	0	0	0	0	0	0	0	0
1474	Car********	160	3	0	1	1943	3	2006	1	0	0	0	0	1	1	0	0	0	0
1475	Car********	165.031	1	0	2	1934	2	2003	1	0	0	0	0	0	0	0	0	0	0
1476	Car********	178	3	0	2	1986	7	2015	1	1	0	0	0	0	0	0	0	0	0
1477	Car********	166	2	1	2	1964	5	2016	2	0	0	0	0	0	0	0	0	0	0
1478	Car********	166.312	2	1	2	1940	3	2006	2	0	0	0	0	0	0	0	0	0	0
1480	Car********	157	2	0	1	1960	5	2009	2	1	0	0	0	0	0	1	1	0	0
1481	Car********	156.593	2	0	1	1935	2	2004	4	0	0	0	0	0	0	0	0	0	0
1483	Car********	154.69	1	0	1	1929	1	2002	1	1	1	0	1	1	0	0	0	0	0
1484	Car********	147	1	0	1	1961	5	2011	2	0	0	0	1	1	0	0	0	0	0
1485	Car********	164	3	0	1	1955	4	2008	2	0	0	0	0	0	0	0	0	0	0
1486	Car********	156.588	1	0	1	1947	3	2006	2	0	0	0	0	0	0	0	0	0	0
1487	Car********	149	1	0	1	1923	1	2006	1	0	0	0	0	1	0	0	0	0	0
1488	Car********	149	1	0	1	1935	2	2006	2	0	0	1	0	1	1	0	0	0	0
1489	Car********	156.593	2	0	1	1939	2	2004	2	0	0	0	1	1	0	0	0	0	0
1490	Car********	169	3	0	1	1964	5	2010	2	0	0	0	0	0	0	0	0	0	0
1491	Car********	164	3	0	1	1931	2	2009	2	0	0	1	0	0	0	0	0	0	0
1492	Car********	170.573	3	0	2	1967	5	2002	2	0	0	0	0	0	0	0	0	0	0
1493	Car********	160	1	0	2	1944	3	2014	2	1	0	1	0	0	0	0	0	0	0
1494	Car********	168	2	0	2	1964	5	2006	2	1	0	0	0	0	1	0	0	0	0
1495	Car********	162	1	0	2	1984	7	2010	1	0	0	0	0	0	0	0	0	0	0
1496	Car********	164.147	1	0	2	1925	1	2009	2	0	0	0	0	1	0	1	0	0	0
1497	Car********	163	1	0	2	1944	3	2007	2	1	0	0	0	0	0	0	0	0	0
1498	Car********	166.312	2	1	2	1947	3	2003	2	0	0	0	0	0	1	0	0	0	0
1499	Car********	156.593	2	0	1	1937	2	2004	2	0	0	0	0	1	0	0	0	0	0
1500	Car********	157.526	2	1	1	1957	4	2011	2	0	0	0	1	1	0	0	0	0	0
1501	Car********	151	1	0	1	1954	4	2009	2	0	0	0	0	0	0	0	0	0	0
1502	Car********	164.147	1	0	2	1928	1	2004	1	0	0	0	0	1	0	0	0	0	0
1503	Car********	160.157	3	0	1	1974	6	2002	1	0	0	0	0	0	0	0	0	0	0
1504	Car********	159	2	0	1	1960	5	2009	2	0	0	1	0	0	0	0	0	0	0
1505	Car********	160.157	3	0	1	1973	6	2006	2	1	0	0	0	0	0	0	0	0	0
1506	Car********	143	1	0	1	1941	3	2006	2	0	0	1	0	1	0	0	0	0	0
1509	Car********	164	3	0	1	1956	4	2007	2	1	0	0	0	0	0	0	0	0	0
1510	Car********	163	1	1	2	1942	3	2006	2	1	0	0	0	1	0	0	0	0	0
1511	Car********	168	2	0	2	1983	7	2010	1	1	0	0	0	0	0	0	0	0	0
1512	Car********	172	3	1	2	1953	4	2012	1	1	1	0	1	0	0	0	0	0	0
1513	Car********	156.588	1	0	1	1945	3	2003	2	1	0	0	0	0	0	0	0	0	0
1514	Car********	166.312	2	0	2	1943	3	2004	2	0	0	0	0	1	0	0	0	0	0
1516	Car********	159	2	0	1	1933	2	2009	2	1	0	0	0	1	0	0	0	0	0
1517	Car********	157.526	2	0	1	1950	4	2005	1	0	0	0	0	1	0	0	0	0	0
1519	Car********	162	3	0	1	1934	2	2003	2	0	0	0	0	0	0	0	0	0	0
1520	Car********	162	3	0	1	1972	6	2008	1	0	0	0	0	0	0	0	0	0	0
1521	Car********	156.588	1	0	1	1948	3	2005	2	1	1	0	1	0	0	0	0	0	0
1522	Car********	164	1	0	2	1968	5	2006	2	1	0	1	0	0	0	0	0	0	0
1524	Car********	168.155	2	0	2	1951	4	2002	2	0	0	0	0	0	0	0	0	0	0
1525	Car********	163	1	1	2	1932	2	2006	2	0	1	1	0	0	0	0	0	0	0
1526	Car********	168	2	0	2	1931	2	2014	3	1	0	0	0	0	0	0	0	0	0
1527	Car********	145	1	1	1	1941	3	2009	2	0	0	0	1	1	0	0	0	0	0
1529	Car********	160.981	3	0	1	1981	7	2011	2	0	0	0	0	0	0	0	0	0	0
1530	Car********	162	3	1	1	1949	3	2016	2	1	0	0	1	0	0	1	1	0	0
1531	Car********	147	1	0	1	1948	3	2010	2	0	0	0	1	0	0	0	0	0	0
1532	Car********	175	3	1	1	1958	4	2010	1	1	0	0	0	0	0	0	0	0	0
1534	Car********	170.573	3	0	2	1963	5	2005	2	1	0	0	0	0	0	0	0	0	0
1535	Car********	168.155	2	0	2	1955	4	2004	2	1	0	0	0	0	0	0	0	0	0
1536	Car********	157.526	2	0	1	1955	4	2005	2	0	0	0	0	0	0	0	0	0	0
1537	Car********	178	3	0	2	1977	6	2007	1	1	0	0	0	0	0	0	0	0	0
1538	Car********	159	2	0	1	1947	3	2016	1	1	0	0	0	0	0	0	0	0	0
1539	Car********	159	2	0	1	1934	2	2004	2	1	0	0	0	0	0	0	0	0	0
1540	Car********	155	1	0	1	1959	4	2014	2	1	0	0	0	0	0	0	0	0	0
1543	Car********	159.2	3	1	1	1966	5	2004	3	0	0	0	1	0	0	0	0	0	0
1545	Car********	156	1	0	1	1950	4	2015	2	0	0	0	0	1	0	0	0	0	0
1546	Car********	157.526	2	0	1	1952	4	2003	2	1	0	0	0	0	0	0	0	0	0
1547	Car********	157.526	2	0	1	1952	4	2005	2	0	0	0	0	1	1	0	0	0	0
1548	Car********	156.593	2	0	1	1937	2	2007	2	0	0	0	0	1	0	0	0	0	0
1549	Car********	156.593	2	1	1	1937	2	2007	2	0	0	0	0	1	0	0	0	0	0
1550	Car********	156.588	1	0	1	1945	3	2002	2	0	0	0	0	0	1	0	0	0	0
1551	Car********	157.526	2	1	1	1950	4	2002	2	0	0	0	0	0	0	0	0	0	0
1552	Car********	154.69	1	0	1	1928	1	2010	3	1	0	0	1	1	0	0	0	0	0
1553	Car********	149	1	0	1	1939	2	2009	2	0	0	0	1	1	0	0	0	0	0
1554	Car********	157.526	2	0	1	1951	4	2005	1	1	0	0	0	0	0	0	0	0	0
1555	Car********	154.69	1	0	1	1929	1	2005	3	1	0	0	0	0	1	0	0	0	0
1556	Car********	159	2	0	1	1977	6	2008	1	0	0	0	0	0	0	0	0	0	0
1557	Car********	170.573	3	1	2	1967	5	2005	2	0	0	0	0	0	0	0	0	0	0
1558	Car********	186	3	0	2	1976	6	2016	2	1	0	0	0	0	0	0	0	0	0
1559	Car********	168	2	0	2	1974	6	2006	1	0	0	0	0	0	0	0	0	0	0
1560	Car********	164	3	0	1	1962	5	2006	2	0	0	0	0	0	0	0	0	0	0
1561	Car********	159	2	1	1	1939	2	2008	2	0	0	0	1	0	0	0	0	0	0
1562	Car********	162	1	1	2	1939	2	2009	2	0	0	0	1	1	1	0	0	0	0
1563	Car********	165.031	1	0	2	1938	2	2013	2	1	0	0	1	0	0	0	0	0	0
1564	Car********	156	1	0	2	1942	3	2008	2	1	0	1	0	0	0	0	0	0	0
1565	Car********	168	2	0	2	1967	5	2008	1	0	0	0	0	0	0	0	0	0	0
1566	Car********	163	1	0	2	1940	3	2013	2	0	0	1	1	1	0	0	0	0	0
1567	Car********	173	3	0	2	1968	5	2006	2	1	0	1	0	0	0	0	0	0	0
1568	Car********	170.573	3	0	2	1969	5	2005	2	1	0	0	0	0	0	0	0	0	0
1569	Car********	164.147	1	0	2	1927	1	2005	2	0	0	0	0	1	0	0	0	0	0
1570	Car********	159.194	3	0	1	1968	5	2005	1	1	0	0	0	0	0	0	0	0	0
1571	Car********	164	3	0	1	1978	6	2016	1	1	0	0	0	0	0	0	0	0	0
1572	Car********	159	2	0	1	1942	3	2007	2	0	0	0	1	1	0	0	0	0	0
1573	Car********	157	2	0	1	1962	5	2013	4	0	0	0	0	0	0	0	0	0	0
1574	Car********	170.573	3	0	2	1960	5	2005	2	1	0	0	1	0	0	0	0	0	0
1575	Car********	163	1	1	2	1961	5	2007	4	0	0	0	0	0	0	0	0	0	0
1576	Car********	171.218	3	0	2	1974	6	2005	1	1	0	0	0	0	0	0	0	0	0
1577	Car********	170.573	3	0	2	1963	5	2004	2	0	0	0	0	0	0	0	0	0	0
1578	Car********	168.155	2	0	2	1950	4	2005	2	1	0	0	0	0	0	0	0	0	0
1579	Car********	168.155	2	0	2	1958	4	2006	2	0	0	0	0	0	0	0	0	0	0
1580	Car********	166.312	2	0	2	1940	3	2005	2	0	0	0	0	0	0	0	0	0	0
1581	Car********	159	2	0	1	1935	2	2003	2	0	1	0	0	1	0	0	0	0	0
1582	Car********	156.593	2	0	1	1939	2	2004	2	0	0	0	0	1	0	0	0	0	0
1584	Car********	168	2	0	2	1953	4	2008	2	1	0	0	0	0	0	0	0	0	0
1585	Car********	171.218	3	0	2	1971	6	2005	1	1	0	0	0	0	0	0	0	0	0
1586	Car********	168.155	2	0	2	1951	4	2011	1	0	0	0	0	0	0	0	0	0	0
1587	Car********	157.526	2	0	1	1950	4	2004	2	0	0	0	0	0	0	0	0	0	0
1588	Car********	158	2	0	1	1960	5	2015	2	0	0	0	0	0	0	0	0	0	0
1589	Car********	165.031	1	1	2	1933	2	2010	2	0	0	0	0	0	0	1	0	0	0
1590	Car********	157	2	1	1	1941	3	2008	2	1	0	0	0	0	0	1	0	0	1
1591	Car********	176	3	0	2	1967	5	2008	1	0	0	1	0	0	0	0	0	0	0
1592	Car********	171.218	3	1	2	1976	6	2002	1	1	0	0	0	1	0	0	0	0	0
1593	Car********	170	2	0	2	1941	3	2007	2	1	0	0	0	1	1	0	0	0	0
1594	Car********	161	3	0	1	1953	4	2010	1	1	0	0	0	0	0	0	0	0	0
1595	Cas********	166.312	2	1	2	1947	3	2004	1	0	0	0	0	0	0	0	0	0	0
1596	Cas********	154.69	1	0	1	1927	1	2005	2	0	0	0	0	1	0	0	0	0	0
1597	Cas********	158	1	0	2	1959	4	2006	2	1	0	0	0	0	0	0	0	0	0
1598	Cas********	160	3	1	1	1941	3	2008	2	0	0	0	0	0	0	0	0	0	0
1599	Cas********	176	3	0	2	1980	7	2008	1	0	0	0	0	0	0	0	0	0	0
1600	Cas********	167	2	0	2	1934	2	2006	2	0	0	0	0	1	1	0	0	0	0
1601	Cas********	164	3	0	1	1944	3	2014	2	1	0	0	0	0	0	0	0	0	0
1602	Cas********	173	3	0	2	1982	7	2008	1	0	0	0	0	0	0	0	0	0	0
1603	Cas********	168	2	0	2	1968	5	2010	2	1	0	0	0	0	0	0	0	0	0
1604	Cas********	160	1	1	2	1926	1	2010	2	0	0	0	1	1	0	0	0	0	0
1605	Cas********	149	1	0	1	1928	1	2006	3	0	0	0	0	0	0	0	0	0	0
1606	Cas********	165.031	1	0	2	1936	2	2005	2	1	0	0	0	1	0	0	0	0	0
1607	Cas********	165.031	1	0	2	1935	2	2011	2	0	0	0	0	0	0	0	0	0	0
1608	Cas********	149	1	1	1	1936	2	2008	2	0	0	0	0	0	0	0	0	0	0
1609	Cas********	157.526	2	0	1	1958	4	2002	2	1	0	0	0	0	0	0	0	0	0
1610	Cas********	166	2	0	2	1942	3	2011	2	1	0	0	0	0	1	0	0	0	0
1611	Cas********	160.157	3	0	1	1971	6	2005	2	1	0	0	0	0	0	0	0	0	0
1612	Cas********	156.588	1	0	1	1942	3	2004	2	0	0	0	0	0	0	0	0	0	0
1613	Cas********	168	2	0	2	1969	5	2009	1	1	0	0	0	0	0	0	0	0	0
1614	Cas********	170	2	0	2	1962	5	2006	1	0	0	1	0	0	0	0	0	0	0
1615	Cas********	168	2	0	2	1955	4	2009	2	1	0	0	0	0	0	0	0	0	0
1617	Cas********	159	2	0	1	1969	5	2014	1	0	0	0	0	0	0	0	0	0	0
1618	Cas********	165.031	1	0	2	1935	2	2004	2	1	0	0	0	1	0	0	0	0	0
1619	Cas********	156.593	2	0	1	1938	2	2010	4	0	0	0	0	0	0	1	0	0	0
1620	Cas********	160.157	3	0	1	1977	6	2004	1	1	0	0	0	0	0	0	0	0	0
1621	Cas********	139	1	1	1	1926	1	2008	1	0	0	1	0	1	0	0	0	0	0
1623	Cas********	176	3	1	2	1949	3	2006	2	1	0	0	0	1	0	0	0	0	0
1624	Cas********	155	1	0	1	1952	4	2016	2	1	0	0	0	0	0	0	0	0	0
1625	Cas********	165.031	1	0	2	1933	2	2009	2	0	0	0	1	1	1	0	0	0	0
1626	Cas********	168.155	2	0	2	1957	4	2002	2	1	0	0	0	1	0	0	0	0	0
1627	Cas********	156.588	1	0	1	1942	3	2005	2	1	0	0	0	0	0	0	0	0	0
1628	Cas********	163	1	0	2	1954	4	2009	2	0	0	0	0	0	0	0	0	0	0
1629	Cas********	156.588	1	0	1	1948	3	2004	2	0	0	0	0	0	0	0	0	0	0
1630	Cas********	173	3	0	2	1949	3	2008	2	1	0	0	0	0	0	0	0	0	0
1631	Cas********	162	3	0	1	1955	4	2008	2	0	0	1	0	1	0	0	0	0	0
1632	Cas********	157.526	2	0	1	1952	4	2005	2	1	0	0	0	0	0	0	0	0	0
1633	Cas********	156.588	1	0	1	1944	3	2005	2	0	0	0	1	0	0	0	0	0	0
1634	Cas********	156	1	1	2	1938	2	2006	1	0	1	0	0	0	1	0	0	0	0
1635	Cas********	158	1	1	2	1939	2	2010	2	0	1	0	1	1	1	1	0	0	0
1636	Cas********	160	1	0	2	1928	1	2011	2	0	0	0	0	0	0	1	0	0	0
1637	Cas********	163	1	1	2	1954	4	2009	2	0	0	0	0	0	0	0	0	0	0
1638	Cas********	159	2	0	1	1964	5	2007	2	1	0	0	0	0	0	0	0	0	0
1639	Cas********	151	1	0	1	1943	3	2011	2	0	0	1	0	1	1	0	0	0	0
1640	Cas********	159	2	0	1	1950	4	2014	3	0	0	0	0	0	0	0	0	0	0
1641	Cas********	153	1	0	1	1970	6	2006	1	1	0	0	0	0	0	0	0	0	0
1642	Cas********	181	3	0	2	1964	5	2010	2	1	0	0	0	0	0	0	0	0	0
1643	Cas********	149	1	1	1	1940	3	2007	2	0	0	1	0	1	0	0	0	0	0
1644	Cas********	176	3	1	2	1966	5	2008	2	0	0	1	1	0	0	0	0	0	0
1646	Cas********	142	1	1	1	1932	2	2008	3	0	0	1	0	1	1	0	0	0	0
1647	Cas********	173	3	0	1	1979	6	2007	1	1	0	0	0	0	0	0	0	0	0
1648	Cas********	169	3	0	1	1961	5	2006	2	1	0	0	0	0	0	0	0	0	0
1649	Cas********	156.593	2	0	1	1939	2	2004	2	1	0	0	1	1	0	0	0	0	0
1650	Cas********	166	2	0	2	1942	3	2009	2	0	0	0	1	1	0	1	0	0	0
1651	Cas********	176	3	0	2	1927	1	2009	2	1	0	0	0	0	0	0	0	0	0
1652	Cas********	163	1	1	2	1960	5	2007	2	1	0	1	0	0	0	0	0	0	0
1653	Cas********	154	1	1	1	1952	4	2011	1	1	0	0	0	1	0	0	0	0	0
1654	Cas********	171	3	1	2	1978	6	2009	1	0	0	1	0	0	0	0	0	0	0
1655	Cas********	168.155	2	0	2	1956	4	2005	2	0	0	0	0	0	0	0	0	0	0
1656	Cas********	168.155	2	0	2	1956	4	2005	2	0	0	0	0	0	0	0	0	0	0
1657	Cas********	159	2	0	1	1963	5	2006	2	0	0	0	0	0	0	0	0	0	0
1658	Cas********	175	3	1	2	1944	3	2010	2	1	0	0	0	0	0	0	0	0	0
1661	Cas********	156.588	1	0	1	1942	3	2003	3	0	0	0	1	1	0	0	0	0	0
1662	Cas********	153	1	0	1	1956	4	2008	1	0	0	0	0	1	0	0	0	0	0
1663	Cas********	167	3	0	1	1958	4	2015	1	1	0	0	0	0	0	0	0	0	0
1664	Cas********	151	1	1	1	1935	2	2011	2	1	0	0	1	1	0	0	0	0	0
1665	Cas********	163	1	1	2	1943	3	2014	2	1	0	0	0	0	0	0	0	0	0
1666	Cas********	149	1	1	1	1939	2	2011	2	0	0	0	0	0	0	0	0	0	0
1667	Cas********	159	2	0	1	1943	3	2007	2	1	0	0	0	0	0	0	0	0	0
1668	Cas********	157	2	1	1	1963	5	2009	2	0	0	0	1	0	0	0	0	0	0
1669	Cas********	168	2	0	2	1971	6	2013	2	1	0	0	0	0	0	0	0	0	0
1670	Cas********	160.157	3	0	1	1972	6	2002	1	1	0	0	0	0	0	0	0	0	0
1671	Cas********	156.593	2	0	1	1937	2	2005	2	0	0	0	0	0	0	0	0	0	0
1672	Cas********	155	1	0	1	1948	3	2013	2	0	0	0	0	1	0	0	0	0	0
1673	Cas********	156.593	2	0	1	1932	2	2005	1	0	0	0	0	0	0	0	0	0	0
1674	Cas********	159.194	3	0	1	1961	5	2003	2	1	0	0	0	0	0	0	0	0	0
1675	Cas********	159	2	1	1	1946	3	2009	2	0	0	0	0	0	0	0	0	0	0
1676	Cas********	163	3	0	1	1966	5	2011	2	0	0	1	0	0	0	0	0	0	0
1677	Cas********	164	3	0	1	1965	5	2006	2	1	0	1	0	0	0	0	0	0	0
1679	Cas********	160.157	3	0	1	1973	6	2002	1	0	0	0	0	0	0	0	0	0	0
1680	Cas********	164	3	0	1	1947	3	2007	2	0	0	0	0	1	0	0	0	0	0
1681	Cas********	156.588	1	0	1	1949	3	2006	4	1	0	0	0	0	0	0	0	0	0
1682	Cas********	173	3	0	1	1969	5	2016	2	0	0	0	0	0	0	0	0	0	0
1683	Cas********	153	1	0	1	1954	4	2007	2	0	0	0	1	1	0	0	0	0	0
1684	Cas********	164	3	0	1	1973	6	2011	1	1	0	0	0	0	0	0	0	0	0
1685	Cas********	159.194	3	1	1	1963	5	2003	2	0	0	0	0	0	0	0	0	0	0
1686	Cas********	160.157	3	0	1	1973	6	2003	2	0	0	0	0	0	0	0	0	0	0
1687	Cas********	161	3	0	1	1946	3	2007	2	0	0	0	0	1	0	0	0	0	0
1688	Cas********	157.526	2	1	1	1950	4	2002	2	0	0	0	0	0	0	1	1	0	0
1689	Cas********	164.147	1	0	2	1923	1	2002	3	0	0	0	0	0	0	0	0	0	0
1690	Cas********	161	3	1	1	1944	3	2010	2	0	0	0	1	1	0	0	0	0	0
1691	Cas********	157	2	0	1	1975	6	2011	2	1	0	0	0	0	0	0	0	0	0
1692	Cas********	168.155	2	0	2	1954	4	2003	2	1	0	0	0	0	0	0	0	0	0
1693	Cas********	159.194	3	0	1	1964	5	2002	2	0	0	0	0	0	0	0	0	0	0
1694	Cas********	157	2	0	1	1967	5	2006	2	0	0	0	0	0	0	1	1	0	0
1695	Cas********	156.588	1	0	1	1947	3	2004	2	0	0	0	0	1	0	0	0	0	0
1696	Cas********	164.147	1	1	2	1916	1	2003	2	1	0	0	0	0	0	1	0	1	0
1697	Cas********	156.588	1	0	1	1943	3	2005	2	0	0	0	0	0	0	0	0	0	0
1698	Cas********	163	3	0	1	1973	6	2006	2	0	0	0	0	0	0	0	0	0	0
1699	Cas********	169	2	0	2	1944	3	2007	2	1	0	0	0	0	0	0	0	0	0
1700	Cas********	156.588	1	1	1	1948	3	2003	2	0	0	0	0	0	0	0	0	0	0
1701	Cas********	157	2	0	1	1973	6	2010	1	1	0	0	0	0	0	0	0	0	0
1702	Cas********	168	2	1	2	1982	7	2009	1	1	0	0	0	0	0	0	0	0	0
1703	Cas********	155	1	0	1	1948	3	2010	1	1	1	0	0	0	0	1	1	0	0
1704	Cas********	160.157	3	1	1	1970	6	2005	2	1	0	0	0	0	0	0	0	0	0
1705	Cas********	168	2	1	2	1952	4	2009	2	1	0	1	1	1	0	0	0	0	0
1706	Cas********	157.526	2	1	1	1959	4	2003	2	0	0	0	0	0	0	0	0	0	0
1707	Cas********	163	1	0	2	1958	4	2015	1	1	0	0	0	1	0	0	0	0	0
1709	Cas********	161	3	1	1	1934	2	2008	3	0	0	0	0	1	0	0	0	0	0
1710	Cas********	161	1	0	2	1966	5	2003	2	0	0	0	0	0	0	0	0	0	0
1711	Cas********	160.157	3	1	1	1971	6	2008	1	0	0	0	0	0	0	0	0	0	0
1712	Cas********	182	3	1	2	1950	4	2008	2	1	0	0	0	0	0	0	0	0	0
1713	Cas********	159	2	0	1	1929	1	2004	1	0	1	0	0	0	0	0	0	0	0
1714	Cas********	156.593	2	1	1	1938	2	2008	2	1	0	0	1	1	0	0	0	0	0
1715	Cas********	165.031	1	1	2	1937	2	2010	2	1	0	0	0	1	0	0	0	0	0
1716	Cas********	170.573	3	0	2	1965	5	2003	1	1	0	0	0	0	0	0	0	0	0
1717	Cas********	165.031	1	0	2	1938	2	2002	2	0	0	0	0	1	0	0	0	0	0
1718	Cas********	160	3	0	1	1977	6	2015	2	0	0	0	0	0	0	0	0	0	0
1719	Cas********	156.588	1	1	1	1947	3	2011	2	0	0	0	0	0	0	0	0	0	0
1720	Cas********	178	3	0	2	1978	6	2016	2	0	0	0	0	0	0	0	0	0	0
1721	Cas********	164	3	0	1	1932	2	2013	1	0	1	0	0	0	0	0	0	0	0
1722	Cas********	154	1	0	1	1937	2	2016	2	0	0	0	1	1	0	0	0	0	0
1723	Cas********	157.526	2	0	1	1953	4	2004	3	0	0	0	0	0	0	1	0	0	0
1724	Cas********	159	2	1	1	1973	6	2010	1	0	0	0	0	0	0	0	0	0	0
1725	Cas********	171.218	3	0	2	1971	6	2005	2	0	0	0	0	0	0	0	0	0	0
1726	Cas********	163	3	0	1	1976	6	2012	1	1	0	0	0	0	0	0	0	0	0
1727	Cas********	159	2	0	1	1935	2	2012	2	0	0	1	0	1	0	0	0	0	0
1728	Cas********	163	3	0	1	1927	1	2010	2	1	0	0	0	1	0	0	0	0	0
1729	Cas********	160.157	3	0	1	1975	6	2004	1	1	0	0	0	0	0	0	0	0	0
1730	Cas********	149	1	0	1	1925	1	2007	2	0	0	1	0	0	1	0	0	0	0
1731	Cas********	160.157	3	0	1	1974	6	2002	1	0	0	0	0	0	0	0	0	0	0
1732	Cas********	159	2	0	1	1939	2	2008	2	0	0	0	0	1	0	0	0	0	0
1733	Cas********	154	1	1	1	1942	3	2007	1	0	0	1	0	1	0	0	0	0	0
1735	Cat********	171.218	3	0	2	1974	6	2004	1	0	0	0	0	0	0	0	0	0	0
1736	Cat********	173	3	0	2	1981	7	2007	2	1	0	0	0	0	0	0	0	0	0
1737	Cat********	164	1	1	2	1925	1	2007	2	1	0	0	0	0	0	0	0	0	0
1738	Cat********	171.975	3	0	2	1981	7	2016	1	1	0	0	0	0	0	0	0	0	0
1739	Cat********	157	2	0	1	1963	5	2007	2	1	0	0	0	0	0	0	0	0	0
1740	Cat********	159.194	3	1	1	1961	5	2002	2	1	0	0	0	0	0	0	0	0	0
1742	Cat********	156	1	0	1	1976	6	2007	2	1	0	0	0	0	0	0	0	0	0
1743	Cat********	156.588	1	1	1	1943	3	2005	2	0	0	0	0	0	0	0	0	0	0
1744	Cat********	154	1	0	1	1926	1	2008	3	0	0	1	0	1	1	0	0	0	0
1745	Cat********	156.593	2	0	1	1934	2	2004	2	0	0	0	0	0	0	0	0	0	0
1746	Cat********	156	1	0	1	1971	6	2007	2	1	0	0	0	0	0	0	0	0	0
1747	Cat********	156.593	2	0	1	1931	2	2009	3	0	0	0	0	1	1	0	0	0	0
1748	Cat********	172	3	1	2	1974	6	2009	2	0	0	0	0	0	0	0	0	0	0
1750	Cat********	154.69	1	0	1	1920	1	2005	1	0	1	0	0	0	1	0	0	0	0
1751	Cat********	149	1	0	1	1976	6	2010	1	1	0	0	0	0	0	0	0	0	0
1752	Cat********	156.593	2	0	1	1934	2	2006	3	0	0	0	0	1	1	0	0	0	0
1753	Cat********	166	3	0	1	1947	3	2009	1	0	0	0	1	0	1	0	0	0	0
1754	Cat********	168	2	0	2	1958	4	2008	1	0	0	0	0	0	0	0	0	0	0
1755	Cat********	158	1	0	2	1970	6	2010	1	0	0	0	0	0	0	0	0	0	0
1757	Cat********	164.147	1	0	2	1921	1	2005	2	1	0	0	0	0	0	0	0	0	0
1758	Cat********	165.031	1	0	2	1936	2	2015	3	1	0	0	0	0	0	0	0	0	0
1759	Cat********	168	2	0	2	1976	6	2012	2	0	0	1	0	0	0	0	0	0	0
1760	Cat********	149	1	1	1	1960	5	2007	2	1	0	0	0	0	0	0	0	0	0
1761	Cat********	168	2	1	2	1962	5	2007	1	1	1	0	0	0	0	0	0	0	0
1763	Cat********	171.218	3	0	2	1973	6	2002	1	0	0	0	0	0	0	0	0	0	0
1764	Cat********	160.157	3	1	1	1970	6	2002	4	0	0	0	0	0	0	0	0	0	0
1765	Cat********	159	2	0	1	1943	3	2007	4	1	0	0	0	0	0	0	0	0	0
1766	Cau********	165.031	1	0	2	1933	2	2007	3	1	0	0	0	0	0	0	0	0	0
1767	Cau********	165	1	0	2	1958	4	2007	4	0	0	0	0	0	0	1	0	0	0
1768	Cau********	151	1	0	1	1952	4	2013	2	0	0	0	0	0	0	1	1	0	0
1769	Cau********	171.218	3	1	2	1971	6	2006	1	0	0	0	0	0	0	0	0	0	0
1770	Cau********	156.593	2	0	1	1938	2	2005	1	1	0	0	0	1	0	0	0	0	0
1771	Cau********	173	3	0	2	1926	1	2012	2	0	0	0	0	0	0	0	0	0	0
1772	Cau********	168.155	2	1	2	1959	4	2013	2	0	0	0	1	0	0	0	0	0	0
1774	Cau********	171.218	3	0	2	1975	6	2004	1	0	0	0	0	0	0	0	0	0	0
1775	Cau********	166.312	2	0	2	1949	3	2006	2	0	0	0	1	1	0	0	0	0	0
1777	Cau********	166.3	2	0	2	1947	3	2003	2	1	0	0	0	0	0	0	0	0	0
1778	Cau********	165.031	1	1	2	1938	2	2002	2	0	0	0	0	0	0	0	0	0	0
1779	Cau********	158	2	0	1	1958	4	2006	1	1	0	0	0	0	0	0	0	0	0
1780	Cau********	156.593	2	0	1	1932	2	2002	2	0	0	0	0	0	0	0	0	0	0
1782	Cau********	157.526	2	0	1	1954	4	2005	2	0	1	0	0	1	0	0	0	0	0
1783	Cau********	160.157	3	0	1	1978	6	2004	1	0	0	0	0	0	0	0	0	0	0
1784	Cau********	149	1	0	1	1944	3	2015	2	0	0	0	1	0	0	0	0	0	0
1785	Cau********	159	2	0	1	1972	6	2009	2	0	0	0	0	0	0	0	0	0	0
1786	Cau********	161	3	0	1	1935	2	2006	1	1	0	0	0	0	0	0	0	0	0
1787	Cau********	156.588	1	0	1	1945	3	2008	2	0	0	0	0	0	0	0	0	0	0
1788	Cau********	172	3	0	2	1951	4	2012	2	0	0	1	0	0	0	0	0	0	0
1789	Cau********	172	3	0	2	1970	6	2009	2	1	0	0	0	0	0	0	0	0	0
1790	Cau********	159	2	0	1	1933	2	2007	3	0	0	1	0	1	0	0	0	0	0
1791	Cau********	164.147	1	0	2	1925	1	2005	2	0	0	0	0	0	0	0	0	0	0
1792	Cau********	168	2	0	2	1956	4	2006	2	0	0	0	0	1	0	0	0	0	0
1793	Cau********	171.975	3	0	2	1980	7	2007	1	1	0	0	0	0	0	0	0	0	0
1794	Cau********	167	3	1	1	1958	4	2014	2	1	0	0	0	0	0	0	0	0	0
1795	Cau********	156.588	1	0	1	1940	3	2012	2	0	0	0	0	0	0	0	0	0	0
1797	Cau********	156.593	2	0	1	1930	2	2004	2	0	0	0	0	0	0	0	0	0	0
1798	Cau********	158	1	0	2	1951	4	2007	1	0	0	0	0	0	0	0	0	0	0
1799	Cau********	168	2	0	2	1958	4	2007	1	0	0	0	0	0	0	0	0	0	0
1800	Cau********	171.218	3	1	2	1975	6	2005	1	1	0	0	0	0	0	0	0	0	0
1801	Cau********	165.031	1	1	2	1934	2	2005	2	1	0	0	0	1	0	1	0	0	0
1802	Cau********	169	3	0	1	1928	1	2007	3	0	0	0	0	0	0	0	0	0	0
1803	Cau********	165	1	0	2	1965	5	2010	1	0	0	0	0	0	0	0	0	0	0
1804	Cav********	156.588	1	0	1	1948	3	2005	2	1	0	0	0	1	0	0	0	0	0
1805	Cav********	156.593	2	1	1	1935	2	2009	3	0	1	0	0	1	0	0	0	0	0
1806	Cav********	164	3	0	1	1964	5	2011	2	1	0	0	0	1	0	0	0	0	0
1807	Cav********	157.526	2	1	1	1954	4	2005	2	0	0	0	0	0	0	0	0	0	0
1808	Cav********	188	3	0	2	1974	6	2015	2	1	0	0	0	0	0	0	0	0	0
1809	Cav********	167	3	0	1	1965	5	2011	1	1	0	0	0	0	0	0	0	0	0
1810	Cav********	166.312	2	1	2	1940	3	2004	2	1	0	0	0	1	0	0	0	0	0
1811	Caz********	171.218	3	0	2	1970	6	2006	2	1	0	0	0	0	0	0	0	0	0
1812	Caz********	168.155	2	0	2	1956	4	2003	2	1	0	0	0	0	0	0	0	0	0
1813	Caz********	154	1	0	1	1947	3	2010	2	0	0	0	1	1	1	0	0	0	0
1815	Caz********	154.69	1	0	1	1924	1	2005	3	0	0	0	0	1	0	1	1	0	0
1816	Cec********	166	3	0	1	1970	6	2009	2	1	0	0	0	0	0	0	0	0	0
1817	Ced********	173	3	1	2	1942	3	2014	2	0	0	0	0	1	0	0	0	0	0
1818	Ced********	159	2	0	1	1973	6	2013	1	1	0	0	0	0	0	0	0	0	0
1819	Ced********	162	3	0	1	1972	6	2010	1	1	0	0	0	0	0	0	0	0	0
1821	Cel********	164.147	1	1	2	1924	1	2003	2	1	1	0	0	0	0	0	0	0	0
1822	Cen********	156.588	1	0	1	1941	3	2004	2	0	0	0	0	0	0	0	0	0	0
1823	Cen********	155	1	0	1	1948	3	2014	2	0	0	0	1	1	0	0	0	0	0
1824	Cer********	157	2	0	1	1948	3	2016	1	0	0	0	0	0	0	0	0	0	0
1825	Cer********	156.588	1	0	1	1947	3	2004	2	1	0	0	0	0	0	0	0	0	0
1826	Cer********	165.031	1	1	2	1933	2	2004	2	0	0	0	0	1	0	1	0	0	0
1828	Cer********	156.593	2	0	1	1933	2	2002	2	1	0	0	0	0	0	0	0	0	0
1829	Cer********	155	1	0	1	1952	4	2006	2	1	0	1	0	0	0	0	0	0	0
1830	Ces********	159	2	0	1	1975	6	2008	2	0	0	0	0	0	0	0	0	0	0
1831	Ces********	156.593	2	0	1	1931	2	2002	1	1	0	0	0	1	0	0	0	0	0
1833	Ces********	154	1	0	1	1933	2	2006	1	0	0	1	0	1	0	1	1	0	0
1834	Ces********	164	3	0	1	1943	3	2008	3	1	0	0	0	0	0	0	0	0	0
1835	Che********	163	1	0	2	1944	3	2008	2	0	0	0	0	0	0	0	0	0	0
1836	Che********	156.588	1	0	1	1942	3	2002	2	0	0	0	0	0	0	0	0	0	0
1837	Che********	157.526	2	0	1	1952	4	2004	2	1	0	0	0	0	0	0	0	0	0
1838	Che********	165	3	0	1	1983	7	2008	2	1	0	0	0	0	0	0	0	0	0
1839	Che********	156.593	2	0	1	1936	2	2005	2	0	0	0	0	1	1	0	0	0	0
1840	Che********	168.155	2	0	2	1950	4	2009	2	0	0	0	0	1	1	0	0	0	0
1841	Che********	163	1	1	2	1924	1	2011	2	0	0	0	0	0	0	0	0	0	0
1843	Che********	158	1	1	2	1936	2	2009	3	1	0	0	0	1	1	0	0	0	0
1845	Che********	159	2	0	1	1939	2	2007	2	1	0	0	0	1	0	0	0	0	0
1846	Che********	164	3	0	1	1949	3	2006	2	0	0	0	0	1	0	0	0	0	0
1847	Che********	159.194	3	1	1	1964	5	2004	2	0	0	0	0	0	0	0	0	0	0
1848	Che********	159.194	3	1	1	1962	5	2005	2	0	0	0	0	0	0	0	0	0	0
1849	Che********	157	2	0	1	1962	5	2016	2	1	0	0	0	0	0	0	0	0	0
1850	Che********	154	1	0	1	1982	7	2015	1	0	0	1	0	0	0	0	0	0	0
1851	Che********	160.157	3	0	1	1972	6	2005	2	1	0	0	0	0	0	0	0	0	0
1852	Che********	149	1	1	1	1940	3	2014	3	0	0	0	0	1	0	0	0	0	0
1853	Che********	151	1	0	1	1950	4	2008	2	0	0	0	0	0	0	0	0	0	0
1854	Che********	166.312	2	1	2	1945	3	2003	2	0	0	0	0	0	0	0	0	0	0
1855	Che********	165.031	1	0	2	1931	2	2016	2	1	0	0	0	0	1	0	0	0	0
1856	Che********	165.031	1	1	2	1934	2	2014	2	0	1	0	1	1	0	0	0	0	0
1857	Che********	164.147	1	1	2	1922	1	2005	2	1	1	0	0	0	0	0	0	0	0
1858	Che********	154.69	1	0	1	1912	1	2002	2	0	0	0	0	0	0	0	0	0	0
1859	Che********	168.155	2	1	2	1952	4	2004	2	0	1	0	0	1	0	0	0	0	0
1860	Che********	154	1	0	1	1945	3	2010	2	0	0	1	0	0	0	0	0	0	0
1861	Che********	158	1	0	2	1946	3	2010	2	0	0	1	0	1	0	0	0	0	0
1863	Che********	149	1	0	1	1939	2	2009	2	0	0	0	0	1	0	0	0	0	0
1864	Che********	159.194	3	1	1	1963	5	2005	2	0	0	0	0	0	0	0	0	0	0
1865	Che********	156.593	2	0	1	1934	2	2003	2	0	0	0	0	0	0	0	0	0	0
1866	Che********	168	2	0	2	1930	2	2009	2	0	0	0	0	0	0	0	0	0	0
1868	Che********	170.573	3	0	2	1965	5	2005	2	1	0	0	0	0	0	0	0	0	0
1869	Che********	152	1	1	1	1939	2	2010	2	0	0	0	0	1	0	0	0	0	0
1870	Che********	180	3	0	2	1957	4	2016	2	0	0	0	0	0	0	0	0	0	0
1872	Che********	156	1	0	1	1975	6	2008	2	1	0	0	0	0	0	0	0	0	0
1873	Che********	159	2	0	1	1958	4	2006	2	0	0	1	0	1	0	0	0	0	0
1874	Che********	159.194	3	1	1	1967	5	2011	2	0	0	0	1	0	0	0	0	0	0
1875	Che********	169	2	1	2	1963	5	2009	1	1	0	0	0	0	0	0	0	0	0
1876	Che********	149	1	0	1	1944	3	2014	3	1	0	0	1	0	0	0	0	0	0
1877	Che********	159	2	1	1	1982	7	2007	1	1	0	0	0	0	0	0	0	0	0
1878	Che********	168	2	1	2	1958	4	2006	2	1	0	0	0	0	0	0	0	0	0
1879	Che********	164	3	0	1	1937	2	2007	3	1	0	0	0	0	0	0	0	0	0
1880	Che********	159	2	0	1	1958	4	2007	2	0	0	0	0	0	0	0	0	0	0
1883	Che********	168	3	0	1	1940	3	2007	3	0	0	0	0	1	0	0	0	0	0
1884	Che********	159.194	3	0	1	1961	5	2005	1	0	0	0	0	0	0	0	0	0	0
1885	Che********	162	3	0	1	1962	5	2006	2	0	0	0	0	0	0	0	0	0	0
1886	Che********	171.218	3	1	2	1972	6	2011	2	0	0	0	0	0	0	0	0	0	0
1887	Che********	159	2	1	1	1949	3	2011	2	0	0	0	0	1	1	0	0	0	0
1889	Che********	159	2	1	1	1976	6	2009	1	1	0	0	0	0	0	0	0	0	0
1891	Che********	149	1	0	1	1952	4	2010	1	1	0	0	1	1	0	0	0	0	0
1892	Che********	157	2	0	1	1941	3	2011	2	1	0	0	0	1	0	0	0	0	0
1893	Che********	158	1	0	2	1930	2	2016	2	0	0	0	0	1	0	0	0	0	0
1894	Che********	164	3	0	1	1970	6	2006	2	0	0	0	0	0	0	0	0	0	0
1895	Che********	152	1	0	1	1926	1	2006	3	0	0	0	0	1	0	0	0	0	0
1896	Che********	156.588	1	0	1	1940	3	2002	2	0	0	0	1	0	0	0	0	0	0
1897	Che********	154.69	1	0	1	1923	1	2005	3	0	1	0	1	0	0	0	0	0	0
1898	Che********	164	3	0	1	1944	3	2006	2	0	0	0	0	0	0	0	0	0	0
1899	Che********	160.157	3	0	1	1977	6	2013	2	0	0	0	0	0	0	0	0	0	0
1900	Che********	154	1	0	1	1966	5	2006	4	0	0	0	0	0	0	0	0	0	0
1901	Che********	177	3	1	2	1933	2	2004	2	0	0	1	0	1	0	0	0	0	0
1902	Che********	170.573	3	0	2	1964	5	2006	2	1	0	0	0	0	0	0	0	0	0
1903	Che********	173	3	0	2	1937	2	2014	2	0	0	0	0	1	0	0	0	0	0
1905	Che********	170.573	3	0	2	1963	5	2002	1	1	0	0	0	0	0	0	0	0	0
1906	Che********	149	1	0	1	1942	3	2009	3	0	0	0	0	1	1	0	0	0	0
1907	Che********	162	3	0	1	1959	4	2011	4	0	0	0	0	0	0	0	0	0	0
1909	Che********	164	3	0	1	1935	2	2015	2	0	0	0	0	0	0	0	0	0	0
1910	Che********	160.157	3	0	1	1972	6	2003	2	0	0	0	0	0	0	0	0	0	0
1911	Che********	160.157	3	0	1	1976	6	2007	1	1	0	0	0	0	0	0	0	0	0
1912	Che********	170	2	0	2	1972	6	2007	1	0	0	0	0	0	0	0	0	0	0
1913	Che********	159	2	0	1	1947	3	2006	2	0	0	0	0	0	0	0	0	0	0
1914	Che********	154.69	1	0	1	1914	1	2003	3	0	0	0	0	0	0	0	0	0	0
1915	Che********	157	2	0	1	1955	4	2009	2	1	0	0	0	0	0	0	0	0	0
1916	Che********	159.194	3	0	1	1964	5	2004	2	0	0	0	0	0	0	0	0	0	0
1917	Che********	155	1	0	1	1980	7	2008	2	0	0	1	0	0	0	0	0	0	0
1919	Che********	168.155	2	0	2	1957	4	2012	1	0	0	0	0	0	0	1	0	0	0
1920	Che********	154.69	1	0	1	1929	1	2005	3	0	1	0	0	0	0	0	0	0	0
1921	Che********	174	3	0	2	1969	5	2015	4	0	0	0	0	1	0	0	0	0	0
1922	Che********	178	3	0	2	1971	6	2003	2	0	0	0	0	0	0	0	0	0	0
1923	Che********	171.218	3	1	2	1977	6	2016	4	1	0	0	0	0	0	0	0	0	0
1924	Che********	154	1	0	2	1950	4	2007	2	0	0	0	1	1	1	0	0	0	0
1925	Che********	170	2	1	2	1924	1	2010	2	1	1	0	1	1	0	0	0	0	0
1926	Che********	170	2	0	2	1945	3	2008	2	1	0	0	0	0	0	0	0	0	0
1927	Che********	159	2	1	1	1931	2	2008	3	0	0	0	1	1	0	0	0	0	0
1928	Che********	156.588	1	0	1	1940	3	2003	2	1	0	0	0	1	0	0	0	0	0
1929	Che********	183	3	0	2	1978	6	2010	1	1	0	1	0	1	0	0	0	0	0
1930	Che********	168	2	0	2	1974	6	2009	2	1	0	0	0	0	0	1	0	0	0
1931	Che********	139	1	1	1	1929	1	2006	1	0	0	0	1	1	0	0	0	0	0
1932	Che********	167	3	0	1	1939	2	2007	2	0	0	1	0	0	0	0	0	0	0
1933	Che********	159	2	1	1	1939	2	2011	3	0	0	0	0	0	1	0	0	0	0
1934	Che********	165.031	1	0	2	1930	2	2005	2	0	0	0	0	0	0	1	0	0	0
1935	Che********	164.147	1	0	2	1926	1	2002	2	1	0	0	0	0	0	0	0	0	0
1936	Che********	168	2	0	2	1962	5	2007	2	1	0	0	0	0	0	0	0	0	0
1937	Che********	170.573	3	0	2	1969	5	2016	2	0	0	0	0	0	0	0	0	0	0
1938	Che********	158	2	0	1	1931	2	2011	1	0	0	1	0	0	0	0	0	0	0
1939	Che********	172	3	0	2	1974	6	2009	1	1	0	0	0	0	0	0	0	0	0
1940	Che********	149	1	0	1	1941	3	2008	2	0	0	1	1	0	0	0	0	0	0
1941	Che********	166	2	0	2	1981	7	2009	1	1	0	0	0	0	0	0	0	0	0
1942	Che********	173	3	0	2	1963	5	2006	1	0	0	0	0	0	0	0	0	0	0
1943	Che********	170	2	0	2	1968	5	2009	2	0	0	0	0	0	0	0	0	0	0
1944	Che********	188	3	0	2	1952	4	2007	1	0	0	0	0	0	0	0	0	0	0
1945	Che********	156.588	1	0	1	1942	3	2004	2	1	0	0	0	0	0	0	0	0	0
1946	Che********	159	2	0	1	1929	1	2011	3	0	0	0	0	1	0	0	0	0	0
1947	Che********	176	3	0	2	1971	6	2008	1	1	0	0	0	0	0	0	0	0	0
1948	Che********	164	3	1	1	1945	3	2011	2	0	1	1	0	0	0	0	0	0	0
1949	Che********	171	3	0	2	1977	6	2010	1	1	0	0	0	0	0	0	0	0	0
1950	Che********	149	1	0	1	1934	2	2004	2	0	0	0	0	1	0	0	0	0	0
1951	Che********	156.593	2	0	1	1939	2	2015	2	0	0	0	1	1	0	0	0	0	0
1953	Che********	144	1	0	1	1940	3	2002	2	0	1	0	1	1	0	1	1	0	0
1954	Che********	156.593	2	0	1	1932	2	2003	1	1	0	0	0	0	0	0	0	0	0
1955	Che********	149	1	0	1	1949	3	2007	2	0	0	0	0	0	0	0	0	0	0
1956	Che********	158	2	0	1	1936	2	2002	2	0	0	0	0	0	0	0	0	0	0
1957	Che********	149	1	0	1	1938	2	2009	3	0	0	0	0	0	0	1	0	0	0
1958	Che********	156.593	2	0	1	1934	2	2006	1	0	0	0	0	0	0	0	0	0	0
1959	Che********	156.588	1	0	1	1943	3	2004	2	0	0	0	0	0	0	0	0	0	0
1960	Che********	153	1	0	1	1937	2	2006	2	0	0	0	1	1	1	0	0	0	0
1961	Che********	160.157	3	0	1	1972	6	2004	2	0	0	0	0	0	0	0	0	0	0
1962	Che********	164	3	0	1	1962	5	2008	1	0	0	0	0	0	0	0	0	0	0
1963	Che********	156.588	1	1	1	1945	3	2004	2	1	0	0	0	0	0	0	0	0	0
1965	Che********	168	2	0	2	1971	6	2009	1	1	0	0	0	0	0	0	0	0	0
1966	Che********	171.975	3	0	2	1980	7	2007	1	1	0	0	0	0	0	0	0	0	0
1967	Che********	158	1	0	2	1975	6	2004	1	1	0	0	0	0	0	0	0	0	0
1968	Che********	152	1	0	1	1941	3	2009	2	0	0	1	0	0	0	0	0	0	0
1970	Che********	156.593	2	0	1	1936	2	2005	3	0	0	0	0	0	0	0	0	0	0
1971	Che********	158	1	0	2	1936	2	2008	3	1	0	0	1	1	0	0	0	0	0
1972	Che********	154.69	1	0	1	1926	1	2012	1	0	0	0	0	0	1	0	0	0	0
1973	Che********	156.593	2	0	1	1935	2	2002	3	0	0	0	0	0	0	0	0	0	0
1974	Che********	166.312	2	1	2	1940	3	2004	2	1	1	0	0	1	1	0	0	0	0
1975	Che********	170.573	3	0	2	1961	5	2005	2	0	0	0	0	0	0	0	0	0	0
1976	Che********	156.588	1	0	1	1944	3	2009	2	0	0	0	0	1	0	0	0	0	0
1977	Che********	165.031	1	0	2	1930	2	2010	2	0	0	0	0	1	1	0	0	0	0
1978	Che********	168	2	1	2	1950	4	2015	1	1	0	1	0	0	0	0	0	0	0
1979	Che********	164	1	0	2	1944	3	2002	2	1	0	0	0	0	1	0	0	0	0
1980	Che********	148	1	0	1	1937	2	2007	2	0	0	0	0	1	0	0	0	0	0
1981	Che********	156.588	1	0	1	1940	3	2002	2	0	0	0	0	0	0	0	0	0	0
1982	Che********	170.573	3	1	2	1964	5	2005	1	1	0	0	0	0	0	0	0	0	0
1983	Che********	156.588	1	1	1	1941	3	2003	2	0	0	0	0	0	0	0	0	0	0
1984	Che********	169	3	0	1	1980	7	2007	1	0	0	0	0	0	0	0	0	0	0
1985	Che********	164.147	1	0	2	1926	1	2012	2	0	0	0	0	1	0	0	0	0	0
1986	Che********	156	1	0	1	1962	5	2010	1	1	0	0	0	1	0	0	0	0	0
1987	Che********	156.588	1	0	1	1945	3	2005	3	0	0	0	0	0	0	0	0	0	0
1988	Che********	152	1	0	1	1943	3	2007	2	1	0	0	1	0	0	0	0	0	0
1989	Che********	173	3	0	2	1959	4	2007	2	0	0	0	0	0	0	0	0	0	0
1990	Che********	157	2	1	1	1944	3	2007	3	0	0	0	0	0	0	0	0	0	0
1991	Chi********	159	2	0	1	1947	3	2013	2	0	0	0	0	1	0	0	0	0	0
1992	Chi********	152	1	0	1	1955	4	2008	2	0	0	0	0	0	0	1	1	0	0
1993	Chi********	154.69	1	0	1	1924	1	2004	3	1	0	0	0	1	0	1	0	0	1
1994	Chi********	170.573	3	0	2	1963	5	2004	2	1	0	0	0	0	0	0	0	0	0
1995	Chi********	168	2	1	2	1935	2	2012	3	0	1	0	1	0	0	0	0	0	0
1996	Chi********	154	1	1	1	1954	4	2006	2	1	0	0	0	0	0	0	0	0	0
1998	Chi********	159.194	3	0	1	1966	5	2005	1	0	0	0	0	0	0	0	0	0	0
1999	Chi********	159	2	0	1	1941	3	2013	2	0	0	0	0	0	0	0	0	0	0
2000	Chi********	165	3	0	1	1982	7	2010	1	1	0	0	0	0	0	0	0	0	0
2002	Chi********	156.593	2	1	1	1934	2	2004	2	0	0	0	0	0	0	0	0	0	0
2003	Chi********	157.526	2	0	1	1951	4	2005	1	1	0	0	0	0	0	0	0	0	0
2004	Chi********	156.588	1	0	1	1947	3	2004	2	0	0	0	0	0	0	0	0	0	0
2005	Chi********	156.588	1	0	1	1945	3	2004	2	0	0	0	0	0	0	0	0	0	0
2006	Chi********	160	3	0	1	1962	5	2013	2	0	0	0	1	1	0	0	0	0	0
2007	Chi********	174	3	0	2	1980	7	2014	1	1	0	0	0	1	0	0	0	0	0
2008	Chi********	170.573	3	0	2	1967	5	2004	2	0	0	0	0	0	0	0	0	0	0
2009	Chi********	165.031	1	1	2	1931	2	2002	2	1	1	0	0	0	0	0	0	0	0
2010	Chi********	165.031	1	0	2	1934	2	2002	2	0	0	0	0	0	0	0	0	0	0
2011	Chi********	157.526	2	0	1	1954	4	2004	3	0	0	0	0	0	0	0	0	0	0
2012	Chi********	164	3	0	1	1965	5	2015	2	0	0	0	0	0	0	0	0	0	0
2013	Chi********	154	1	0	1	1962	5	2008	2	1	0	0	0	0	0	1	1	0	0
2014	Cia********	159	2	0	1	1930	2	2014	2	0	0	0	1	1	0	0	0	0	0
2015	Cia********	159	2	0	1	1945	3	2015	2	0	0	0	0	0	0	0	0	0	0
2016	Cia********	168.155	2	0	2	1950	4	2004	1	1	0	0	0	0	0	0	0	0	0
2017	Cia********	170	2	1	2	1939	2	2008	2	1	0	0	1	0	1	0	0	0	0
2018	Cia********	152	1	0	1	1954	4	2007	2	0	0	0	0	0	0	0	0	0	0
2019	Cia********	154	1	1	1	1939	2	2008	2	1	0	0	0	0	0	0	0	0	0
2020	Cia********	159.194	3	0	1	1963	5	2004	2	1	0	0	0	0	0	0	0	0	0
2021	Cia********	157.526	2	1	1	1955	4	2004	2	0	0	0	0	0	0	0	0	0	0
2022	Cic********	152	1	0	2	1926	1	2014	3	0	0	0	0	1	0	0	0	0	0
2023	Cic********	154	1	0	1	1921	1	2007	2	0	0	0	0	0	0	0	0	0	0
2024	Cic********	159.194	3	0	1	1968	5	2003	1	1	0	0	0	0	0	0	0	0	0
2025	Cic********	165.031	1	1	2	1935	2	2005	2	1	0	0	0	1	1	0	0	0	0
2026	Cic********	161	1	0	2	1939	2	2010	2	1	0	1	0	1	0	0	0	0	0
2027	Cic********	161	3	0	1	1928	1	2007	3	0	0	0	0	1	1	0	0	0	0
2028	Cic********	156.588	1	0	1	1941	3	2002	2	1	0	0	0	0	0	0	0	0	0
2029	Cic********	156.588	1	1	1	1942	3	2004	2	1	0	0	0	0	0	0	0	0	0
2030	Cil********	170	2	1	2	1974	6	2009	1	0	0	1	0	0	0	0	0	0	0
2031	Cil********	162	3	0	1	1981	7	2015	1	0	0	0	0	0	0	0	0	0	0
2032	Cil********	156	1	0	1	1954	4	2008	2	1	0	0	0	0	0	0	0	0	0
2033	Cil********	159	2	1	1	1953	4	2008	2	0	0	0	0	1	0	0	0	0	0
2034	Cil********	165.031	1	1	2	1931	2	2002	2	0	0	0	1	1	0	0	0	0	0
2035	Cim********	168	2	0	2	1952	4	2008	2	1	0	0	0	0	1	0	0	0	0
2037	Cim********	176	3	0	2	1961	5	2009	2	1	0	0	0	0	0	0	0	0	0
2038	Cim********	160.157	3	0	1	1979	6	2005	2	0	0	0	0	0	0	0	0	0	0
2039	Cim********	154.69	1	0	1	1924	1	2005	2	0	0	0	0	1	1	0	0	0	0
2040	Cin********	154	1	1	1	1963	5	2011	2	0	0	1	0	0	0	0	0	0	0
2041	Cio********	176	3	0	2	1981	7	2014	1	1	0	0	0	0	0	0	0	0	0
2042	Cip********	166.312	2	1	2	1944	3	2009	4	0	0	0	0	0	1	0	0	0	0
2043	Cir********	160.157	3	0	1	1976	6	2002	1	1	0	0	0	0	0	0	0	0	0
2044	Cir********	166	2	0	2	1947	3	2012	2	1	0	0	0	1	0	0	0	0	0
2045	Cir********	171	3	0	2	1950	4	2006	3	1	0	0	0	0	0	0	0	0	0
2046	Cir********	155	1	0	1	1964	5	2010	2	0	0	0	0	1	0	0	0	0	0
2047	Cir********	157.526	2	1	1	1950	4	2003	2	0	0	0	0	0	0	0	0	0	0
2048	Cir********	149	1	0	1	1957	4	2007	2	0	0	1	1	1	1	0	0	0	0
2049	Cir********	160.157	3	0	1	1972	6	2002	2	0	0	0	0	0	0	0	0	0	0
2050	Cir********	156.588	1	0	1	1945	3	2008	2	0	0	0	1	0	0	0	0	0	0
2052	Cir********	157	2	0	1	1977	6	2009	2	1	0	0	0	0	0	0	0	0	0
2053	Coc********	157	2	1	1	1965	5	2010	4	0	0	0	0	0	0	0	0	0	0
2054	Coc********	159	2	0	1	1966	5	2010	2	0	0	0	0	0	0	0	0	0	0
2055	Coc********	154.69	1	0	1	1927	1	2004	3	0	0	0	0	0	0	0	0	0	0
2056	Coc********	162	3	1	1	1956	4	2013	2	0	0	0	0	0	0	0	0	0	0
2057	Coc********	163	3	1	1	1973	6	2010	2	1	0	0	0	0	0	0	0	0	0
2058	Coc********	164	3	1	1	1964	5	2003	2	0	0	0	0	0	0	0	0	0	0
2060	Coc********	156.588	1	0	1	1946	3	2005	2	0	0	0	0	0	0	0	0	0	0
2062	Coc********	171.218	3	0	2	1971	6	2005	2	1	0	0	0	0	0	0	0	0	0
2063	Coc********	165.031	1	0	2	1934	2	2005	2	0	0	0	0	0	0	0	0	0	0
2064	Coc********	158	1	1	2	1950	4	2011	2	0	1	0	0	1	1	0	0	0	0
2065	Coc********	158	1	1	2	1951	4	2008	2	0	0	0	0	0	0	0	0	0	0
2066	Coc********	161	1	1	2	1955	4	2010	2	0	0	0	0	0	0	0	0	0	0
2067	Coc********	154	1	1	1	1950	4	2016	2	1	0	0	1	1	0	0	0	0	0
2068	Coc********	162	3	0	1	1970	6	2015	1	1	0	0	0	1	0	0	0	0	0
2070	Coc********	170	2	1	2	1935	2	2011	2	1	0	0	1	1	0	0	0	0	0
2071	Coc********	168	2	0	2	1965	5	2006	2	0	0	0	0	0	0	0	0	0	0
2072	Coc********	162	3	0	1	1957	4	2009	2	0	0	0	0	0	0	0	0	0	0
2073	Coc********	156.588	1	0	1	1948	3	2004	2	0	0	0	0	0	0	0	0	0	0
2074	Coc********	170.573	3	0	2	1968	5	2005	2	0	0	0	0	0	0	0	0	0	0
2075	Coc********	166.312	2	1	2	1946	3	2003	2	1	0	0	0	1	0	0	0	0	0
2076	Coc********	157	2	1	1	1964	5	2011	2	0	0	0	0	0	0	0	0	0	0
2077	Coc********	157.526	2	0	1	1955	4	2006	4	1	0	0	0	0	0	0	0	0	0
2078	Coc********	156.593	2	0	1	1934	2	2002	1	0	0	0	0	1	0	0	0	0	0
2079	Coc********	173	3	0	2	1939	2	2012	1	0	0	0	0	0	0	0	0	0	0
2080	Coc********	163	1	1	2	1948	3	2012	2	0	0	0	0	0	0	0	0	0	0
2082	Coc********	163	1	1	2	1933	2	2008	2	0	0	0	0	1	0	0	0	0	0
2083	Coc********	155	1	0	1	1932	2	2007	2	1	0	0	0	1	0	0	0	0	0
2084	Cod********	156.588	1	1	1	1943	3	2005	2	0	0	0	0	0	0	0	0	0	0
2085	Cod********	162	3	1	1	1946	3	2007	2	0	0	0	0	0	0	0	0	0	0
2086	Cod********	151	1	1	1	1953	4	2008	2	0	0	0	0	0	0	0	0	0	0
2087	Cog********	159	2	0	1	1965	5	2009	2	1	0	0	0	0	0	0	0	0	0
2088	Cog********	159	2	0	1	1974	6	2008	2	1	0	0	0	0	0	0	0	0	0
2089	Cog********	168.155	2	0	2	1950	4	2002	2	1	0	0	0	1	0	0	0	0	0
2090	Coi********	162	3	0	1	1983	7	2008	1	1	0	0	0	0	0	0	0	0	0
2092	Coi********	157.526	2	0	1	1950	4	2005	3	0	0	0	1	0	0	0	0	0	0
2094	Col********	168.155	2	1	2	1956	4	2011	4	1	0	0	0	0	0	0	0	0	0
2095	Col********	156.593	2	0	1	1933	2	2003	2	0	0	0	0	0	0	0	0	0	0
2096	Col********	157.526	2	0	1	1959	4	2015	2	0	0	0	0	0	0	0	0	0	0
2097	Col********	160.157	3	1	1	1975	6	2003	4	1	0	0	0	0	0	0	0	0	0
2098	Col********	166	3	1	1	1962	5	2009	2	1	0	0	0	0	0	0	0	0	0
2099	Col********	159	2	0	1	1982	7	2010	1	1	0	0	0	0	1	0	0	0	0
2100	Col********	163	1	0	2	1941	3	2010	2	0	0	0	0	0	0	0	0	0	0
2101	Col********	164.147	1	1	2	1925	1	2005	2	1	1	0	0	0	1	0	0	0	0
2102	Col********	156.588	1	1	1	1947	3	2002	2	0	0	0	0	0	0	0	0	0	0
2103	Col********	170	2	0	2	1940	3	2009	2	0	0	0	0	0	0	0	0	0	0
2104	Col********	157.526	2	0	1	1957	4	2006	1	1	0	0	0	0	0	0	0	0	0
2106	Col********	156.593	2	0	1	1934	2	2005	3	0	0	0	0	1	0	0	0	0	0
2107	Col********	163	1	0	2	1980	7	2007	1	0	0	0	0	0	0	0	0	0	0
2108	Col********	178	3	1	2	1928	1	2006	2	0	0	0	0	0	0	0	0	0	0
2109	Col********	156.593	2	0	1	1935	2	2004	2	0	0	0	0	1	0	0	0	0	0
2110	Col********	166	2	1	2	1971	6	2008	1	0	0	0	0	0	0	0	0	0	0
2111	Col********	169	3	1	1	1942	3	2008	2	0	0	0	0	1	0	0	0	0	0
2112	Col********	164.147	1	1	2	1922	1	2006	2	0	0	0	0	0	0	0	0	0	0
2113	Col********	165	3	0	1	1967	5	2005	2	1	0	0	0	0	0	0	0	0	0
2114	Col********	165	3	1	1	1977	6	2007	1	0	0	0	0	0	0	0	0	0	0
2115	Col********	157.526	2	1	1	1952	4	2003	1	1	0	0	0	1	0	0	0	0	0
2116	Col********	157	2	0	1	1952	4	2008	2	1	0	0	0	0	0	1	1	0	0
2118	Col********	166.312	2	1	2	1943	3	2003	2	0	0	0	0	0	0	0	0	0	0
2119	Col********	159.194	3	0	1	1966	5	2006	2	1	0	0	0	0	0	0	0	0	0
2120	Com********	157.526	2	0	1	1956	4	2002	2	1	0	0	0	0	0	0	0	0	0
2121	Com********	149	1	0	1	1937	2	2011	3	0	0	0	0	1	0	0	0	0	0
2122	Com********	156.588	1	0	1	1949	3	2005	2	0	0	0	0	1	0	0	0	0	0
2124	Con********	173	3	1	2	1942	3	2009	4	0	0	0	0	0	0	0	0	0	0
2125	Con********	162	1	0	2	1940	3	2007	2	1	0	0	0	1	0	0	0	0	0
2126	Con********	157	2	0	1	1963	5	2008	4	0	0	0	0	0	0	0	0	0	0
2128	Con********	159	2	0	1	1961	5	2006	2	0	0	0	0	0	0	0	0	0	0
2129	Con********	164	1	1	2	1944	3	2015	2	1	1	0	0	1	1	0	0	0	0
2130	Con********	158	1	0	2	1964	5	2013	1	0	0	0	0	0	0	0	0	0	0
2131	Con********	164.147	1	0	2	1924	1	2005	2	0	0	0	0	1	0	0	0	0	0
2132	Con********	168	2	1	2	1963	5	2012	1	0	0	0	0	0	0	0	0	0	0
2133	Con********	156.588	1	0	1	1943	3	2004	2	1	0	0	0	0	0	0	0	0	0
2134	Con********	156	1	0	1	1958	4	2012	2	0	0	0	0	1	0	0	0	0	0
2135	Con********	159.194	3	1	1	1965	5	2005	1	1	0	0	0	0	0	0	0	0	0
2136	Con********	164.147	1	0	2	1925	1	2002	2	1	0	0	0	1	1	0	0	0	0
2137	Con********	166	3	0	1	1952	4	2010	1	1	0	0	0	0	0	0	0	0	0
2138	Con********	153	1	0	1	1937	2	2009	2	0	0	0	0	0	0	0	0	0	0
2139	Con********	154.69	1	0	1	1929	1	2004	2	0	0	0	0	0	0	1	0	0	0
2140	Con********	152	1	1	1	1965	5	2012	2	0	0	0	0	0	0	0	0	0	0
2141	Con********	158	2	0	1	1960	5	2008	2	1	0	0	0	0	0	0	0	0	0
2142	Con********	168	2	0	2	1944	3	2010	2	1	0	0	0	0	0	0	0	0	0
2143	Con********	175	3	0	1	1987	7	2016	1	1	0	0	0	0	0	0	0	0	0
2144	Con********	168.155	2	0	2	1955	4	2005	1	0	0	0	0	0	0	0	0	0	0
2145	Con********	157.526	2	0	1	1958	4	2002	2	0	0	0	0	1	0	0	0	0	0
2146	Con********	139	1	1	1	1968	5	2007	1	0	0	0	0	0	0	0	0	0	0
2147	Con********	177	3	1	1	1948	3	2009	2	1	0	0	0	0	1	0	0	0	0
2148	Con********	166	2	0	2	1958	4	2007	2	1	0	0	0	0	0	0	0	0	0
2150	Con********	158	2	1	1	1945	3	2010	2	0	0	1	1	1	1	0	0	0	0
2151	Con********	166	3	0	1	1957	4	2010	2	1	0	0	0	1	0	0	0	0	0
2152	Con********	170.573	3	0	2	1962	5	2005	2	0	0	0	0	0	0	0	0	0	0
2153	Con********	156.588	1	0	1	1947	3	2003	2	1	0	0	0	0	0	0	0	0	0
2154	Con********	163	1	1	2	1943	3	2011	2	0	1	1	0	0	0	0	0	0	0
2155	Con********	168	2	0	2	1973	6	2016	1	1	0	0	0	0	0	0	0	0	0
2156	Con********	166	3	0	1	1955	4	2006	2	0	0	0	0	0	0	0	0	0	0
2157	Con********	154	1	1	1	1963	5	2011	2	0	0	1	0	1	0	0	0	0	0
2158	Con********	164.147	1	0	2	1927	1	2003	3	1	0	0	0	0	0	0	0	0	0
2159	Con********	149	1	0	1	1950	4	2014	1	0	0	0	0	1	0	0	0	0	0
2160	Con********	170.573	3	0	2	1967	5	2005	1	0	0	0	0	0	0	0	0	0	0
2161	Con********	168.155	2	0	2	1954	4	2010	1	1	0	0	0	0	0	0	0	0	0
2162	Con********	156.593	2	1	1	1935	2	2004	2	1	0	0	0	1	0	0	0	0	0
2163	Con********	165	1	0	2	1953	4	2006	2	0	0	0	0	1	0	0	0	0	0
2164	Con********	159.194	3	0	1	1967	5	2005	2	1	0	0	0	0	0	0	0	0	0
2165	Con********	164	3	1	1	1972	6	2007	1	1	0	0	0	0	0	0	0	0	0
2166	Con********	159.194	3	1	1	1966	5	2002	2	1	0	0	0	0	0	0	0	0	0
2167	Con********	170.573	3	0	2	1967	5	2003	2	0	0	0	0	0	0	0	0	0	0
2168	Con********	168	2	0	2	1933	2	2013	2	0	0	0	0	1	1	0	0	0	0
2169	Con********	149	1	1	1	1950	4	2010	2	0	0	1	0	1	0	0	0	0	0
2170	Con********	146	1	1	1	1947	3	2006	2	0	0	0	0	0	0	0	0	0	0
2172	Con********	157.526	2	0	1	1954	4	2004	2	0	0	0	0	0	0	0	0	0	0
2173	Con********	148	1	1	2	1926	1	2007	1	0	1	0	0	0	0	0	0	0	0
2174	Con********	166	2	1	2	1942	3	2011	2	1	0	0	0	0	0	0	0	0	0
[truncated: 8,431 more rows]
